# Supplementary material for: Identification of candidate nucleomodulins in ESKAPE bacteria – in silico prediction of bacterial proteins harboring canonical nuclear localization sequences
Source: Front Cell Infect Microbiol. 2026 Jun 15;16:1840752. doi: 10.3389/fcimb.2026.1840752 (PMC13311002; doi:10.3389/fcimb.2026.1840752)
Supplement: Supplementary file 1 [file Table1.xlsx]

## Sheet: S aureus EDCC5458
000037_34	SdrH family protein
000047_44	iron-hydroxamate ABC transporter substrate-binding protein
000050_47	bi-component leukocidin LukGH subunit H
000051_48	bi-component leukocidin LukGH subunit G
000083_80	DUF1514 family protein
000110_107	staphylokinase
000112_109	chemotaxis-inhibiting protein CHIPS
000113_110	complement inhibitor SCIN-A
000117_114	sphingomyelin phosphodiesterase
000118_115	extracellular adherence protein Eap
000150_147	cysteine protease staphopain A
000156_153	CamS family sex pheromone protein
000193_190	metal-dependent hydrolase
000238_203	ABC transporter permease subunit
000256_221	peptidylprolyl isomerase
000279_236	bi-component leukocidin LukED subunit E
000280_237	bi-component leukocidin LukED subunit D
000286_243	S8 family serine peptidase
000291_248	serine protease SplA
000292_249	serine protease SplB
000293_250	serine protease SplC
000294_251	serine protease SplF
000310_267	hypothetical protein
000313_270	DUF4909 domain-containing protein
000352_309	LPXTG-anchored repetitive surface protein SasC
000380_337	haptoglobin-binding heme uptake protein HarA
000508_464	staphylococcal enterotoxin type 26
000566_522	competence type IV pilus major pilin ComGC
000567_523	competence type IV pilus minor pilin ComGD
000568_524	competence protein ComGE
000578_534	hypothetical protein
000619_575	DUF1672 domain-containing protein
000625_581	hypothetical protein
000669_625	hypothetical protein
000672_628	cystatin-like fold lipoprotein
000704_660	DUF1672 domain-containing protein
000705_661	DUF1672 domain-containing protein
000707_663	DUF1672 domain-containing protein
000760_715	hyperosmolarity resistance protein Ebh
000806_761	phosphate ABC transporter substrate-binding protein PstS
000830_785	prephenate dehydrogenase
000855_810	DNA damage-induced cell division inhibitor SosA
000955_910	LysM peptidoglycan-binding domain-containing protein
000989_944	hypothetical protein
001037_991	superantigen-like protein SSL14
001038_992	superantigen-like protein SSL13
001039_993	superantigen-like protein SSL12
001042_996	alpha-hemolysin
001045_999	complement inhibitor SCIN family protein
001046_1000	complement convertase inhibitor Efb
001048_1002	formyl peptide receptor-like 1 inhibitory protein
001050_1004	complement convertase inhibitor Ecb
001073_1027	heme ABC transporter substrate-binding protein IsdE
001074_1028	iron-regulated surface determinant protein IsdD
001075_1029	heme uptake protein IsdC
001076_1030	LPXTG-anchored heme-scavenging protein IsdA
001077_1031	heme uptake protein IsdB
001131_1085	hypothetical protein
001158_1112	heme A synthase
001181_1135	YkyA family protein
001211_1165	DUF5011 domain-containing protein
001213_1167	cytochrome aa3 quinol oxidase subunit II
001221_1175	bifunctional autolysin
001226_1180	Glu-specific serine endopeptidase SspA
001227_1181	cysteine protease staphopain B
001238_1192	ABC transporter substrate-binding protein
001245_1199	lactococcin 972 family bacteriocin
001286_1238	oligopeptide ABC transporter substrate-binding protein
001287_1239	peptide ABC transporter substrate-binding protein
001296_1248	MAP domain-containing protein
001317_1269	glycerophosphodiester phosphodiesterase
001357_1309	CNNM domain-containing protein
001367_1319	MetQ/NlpA family ABC transporter substrate-binding protein
001386_1338	lipoprotein N-acylation protein LnsA
001391_1343	hypothetical protein
001392_1344	extracellular matrix protein-binding adhesin Emp
001393_1345	von Willebrand factor binding protein Vwb
001394_1346	MSCRAMM family adhesin clumping factor ClfA
001398_1350	DUF5067 domain-containing protein
001426_1377	CHAP domain-containing protein
001443_1394	EMYY motif lipoprotein
001447_1398	siderophore ABC transporter substrate-binding protein
001477_1428	DM13 domain-containing protein
001508_1459	hypothetical protein
001521_1472	LysM peptidoglycan-binding domain-containing protein
001537_1488	iron ABC transporter permease
001544_1495	penicillin-binding protein PBP4
001555_1506	metal ABC transporter substrate-binding protein
001571_1522	hypothetical protein
001575_1526	ABC transporter substrate-binding protein
001603_1554	DUF423 domain-containing protein
001622_1573	SdrD B-like domain-containing protein
001623_1574	MSCRAMM family adhesin SdrD
001624_1575	MSCRAMM family adhesin SdrC
001746_1676	autolysin
001747_1677	dipeptide ABC transporter glycylmethionine-binding lipoprotein
001769_1699	tandem-type lipoprotein
001770_1700	tandem-type lipoprotein
001771_1701	tandem-type lipoprotein Lpl6
001772_1702	tandem-type lipoprotein Lpl5
001773_1703	tandem-type lipoprotein
001775_1705	tandem-type lipoprotein
001776_1706	tandem-type lipoprotein
001777_1707	myeloperoxidase inhibitor SPIN
001778_1708	FKLRK protein
001779_1709	superantigen-like protein SSL11
001782_1712	superantigen-like protein SSL10
001783_1713	superantigen-like protein SSL9
001784_1714	superantigen-like protein SSL7
001785_1715	superantigen-like protein SSL5
001786_1716	superantigen-like protein SSL3
001787_1717	superantigen-like protein SSL2
001788_1718	superantigen-like protein SSL1
001808_1738	NDxxF motif lipoprotein
001814_1744	PepSY domain-containing protein
001816_1746	toxin
001841_1771	FTR1 family protein
001842_1772	iron uptake transporter deferrochelatase
001843_1773	iron uptake system protein EfeO
001866_1796	YSIRK domain-containing triacylglycerol lipase Lip2
001880_1810	5'-nucleotidase, lipoprotein e(P4) family
001884_1814	DUF4467 domain-containing protein
001911_1841	CHAP domain-containing protein
001916_1846	glycine-glycine endopeptidase LytM
001959_1889	ABC transporter substrate-binding protein
001970_1900	staphylocoagulase
001975_1905	ABC transporter substrate-binding protein
001985_1915	maltodextrin ABC transporter substrate-binding protein
001991_1921	ABC transporter substrate-binding protein
002021_1951	ABC transporter substrate-binding protein
002047_1977	DNA-binding protein
002048_1978	phosphate/phosphite/phosphonate ABC transporter substrate-binding protein
002076_2006	staphyloferrin B ABC transporter substrate-binding protein SirA
002080_2010	staphylococcal protein A
002088_2018	tandem-type lipoprotein
002089_2019	tandem-type lipoprotein
002090_2020	phosphatidylinositol-specific phospholipase C
002106_2036	LPXTG-anchored adenosine synthase AdsA
002156_2084	polysaccharide deacetylase family protein
002166_2094	YSIRK domain-containing triacylglycerol lipase Lip1
002168_2096	intercellular adhesin biosynthesis polysaccharide N-deacetylase
002190_2118	cell-wall-anchored protein SasF
002192_2120	amidase domain-containing protein
002198_2126	immunodominant staphylococcal antigen IsaB
002199_2127	zinc metalloproteinase aureolysin
002207_2135	MSCRAMM family adhesin clumping factor ClfB
002211_2139	alkaline phosphatase
002275_2203	lytic transglycosylase IsaA
002278_2206	CHAP domain-containing protein
002279_2207	glycosyl-4,4'-diaponeurosporenoate acyltransferase
002281_2209	4,4'-diaponeurosporenoate glycosyltransferase
002301_2229	CHAP domain-containing protein
002348_2276	fibronectin-binding protein FnbA
002349_2277	fibronectin-binding protein FnbB
002353_2281	LPXTG-anchored surface protein SasG
002361_2289	tandem-type lipoprotein
002381_2309	staphylopine-dependent metal ABC transporter substrate-binding protein CntA
002389_2317	DUF1307 domain-containing protein
002403_2331	osmoprotectant ABC transporter substrate-binding protein
002429_2357	bi-component gamma-hemolysin HlgAB
002430_2358	bi-component gamma-hemolysin HlgCB subunit C
002431_2359	bi-component gamma-hemolysin HlgAB subunit A
002432_2360	immunoglobulin-binding protein Sbi
002438_2366	transporter substrate-binding domain-containing protein
002442_2370	DUF4467 domain-containing protein
002443_2371	DsbA family protein
002448_2376	zinc ABC transporter substrate-binding lipoprotein AdcA
002486_2414	hypothetical protein
002553_2481	CHAP domain-containing protein
002558_2486	CHAP domain-containing protein
002572_2500	ABC transporter substrate-binding protein
002577_2505	molybdate ABC transporter substrate-binding protein
002646_2574	MAP domain-containing protein
002649_2577	polysaccharide lyase 8 family protein
002679_2607	Fe(3+) dicitrate ABC transporter substrate-binding protein
002703_2622	CdaR family protein
002705_2624	LPXTG-anchored DUF1542 repeat protein FmtB
002770_2689	lytic transglycosylase SceD
002775_2694	membrane protein insertase YidC

## Sheet: E faecium V2
000012_12	glycosyltransferase
000036_35	N-acetylmuramoyl-L-alanine amidase
000181_178	TPM domain-containing protein
000227_224	flavocytochrome c
000268_265	MetQ/NlpA family ABC transporter substrate-binding protein
000279_276	hypothetical protein
000294_291	WxL domain-containing protein
000296_293	DUF916 domain-containing protein
000297_294	Ig-like domain-containing protein
000300_297	peptidyl-prolyl cis-trans isomerase
000301_298	hypothetical protein
000349_346	DUF4366 domain-containing protein
000364_361	hypothetical protein
000367_364	hypothetical protein
000378_375	MetQ/NlpA family ABC transporter substrate-binding protein
000404_401	right-handed parallel beta-helix repeat-containing protein
000416_413	SpaH/EbpB family LPXTG-anchored major pilin
000417_414	pilin N-terminal domain-containing protein
000419_416	peptidylprolyl isomerase
000424_421	ABC transporter substrate-binding protein
000444_441	LysM domain-containing protein
000447_444	metal ABC transporter substrate-binding protein
000492_486	zinc ABC transporter substrate-binding protein
000502_496	NlpC/P60 family protein
000550_544	LPXTG cell wall anchor domain-containing protein
000587_581	TIM44-like domain-containing protein
000629_623	DUF4767 domain-containing protein
000654_648	DUF4767 domain-containing protein
000680_674	DNA-directed RNA polymerase subunit omega
000725_719	TRAP transporter substrate-binding protein
000735_729	osmoprotectant ABC transporter substrate-binding protein
000737_731	mannosyl-glycoprotein endo-beta-N-acetylglucosamidase
000774_768	ABC transporter permease subunit
000812_806	DUF916 and DUF3324 domain-containing protein
000814_808	WxL domain-containing protein
000818_812	siderophore ABC transporter substrate-binding protein
000828_822	oligopeptide ABC transporter substrate-binding protein
000843_837	hypothetical protein
000895_889	BMP family ABC transporter substrate-binding protein
000903_897	glycosyl hydrolase 53 family protein
000940_934	YidC/Oxa1 family membrane protein insertase
000973_955	FAD:protein FMN transferase
000974_956	extracellular electron transfer flavoprotein PplA
000979_961	collagen-binding MSCRAMM adhesin Scm
000984_966	ABC transporter substrate-binding protein
000990_972	sugar ABC transporter substrate-binding protein
001009_991	metal ABC transporter substrate-binding protein
001023_1005	zinc ABC transporter substrate-binding protein AdcA
001034_1016	Rib/alpha-like domain-containing protein
001036_1018	peptidoglycan DD-metalloendopeptidase family protein
001046_1028	FUSC family protein
001062_1044	fibrinogen-binding MSCRAMM adhesin Fss3
001094_1076	glycoside hydrolase family 73 protein
001099_1081	PadR family transcriptional regulator
001129_1111	metal ABC transporter substrate-binding protein
001154_1136	NlpC/P60 family protein
001159_1141	VanZ family protein
001262_1215	peptidoglycan recognition family protein
001267_1219	hypothetical protein
001274_1226	LysM peptidoglycan-binding domain-containing protein
001281_1233	SpaA isopeptide-forming pilin-related protein
001298_1250	ABC transporter substrate-binding protein
001321_1273	extracellular solute-binding protein
001338_1287	peptidylprolyl isomerase
001348_1297	competence type IV pilus major pilin ComGC
001350_1299	hypothetical protein
001351_1300	competence type IV pilus minor pilin ComGF
001410_1358	alpha/beta fold hydrolase
001462_1409	ABC transporter substrate-binding protein
001501_1448	A-agglutinin attachment subunit precursor
001522_1469	peptide ABC transporter substrate-binding protein
001625_1565	extracellular solute-binding protein
001652_1591	hypothetical protein
001690_1629	WxL domain-containing protein
001691_1630	DUF916 and DUF3324 domain-containing protein
001692_1631	hypothetical protein
001693_1632	hypothetical protein
001732_1671	polysaccharide deacetylase family protein
001787_1723	phosphate ABC transporter substrate-binding protein PstS
001869_1805	membrane protein insertase YidC
001878_1814	serine hydrolase
001882_1818	hypothetical protein
001901_1837	MoxR family ATPase
001916_1852	phosphate ABC transporter substrate-binding protein PstS family protein
001930_1866	hypothetical protein
001935_1871	fibrinogen-binding MSCRAMM adhesin Fss3
001953_1889	FUSC family protein
001988_1924	pilin N-terminal domain-containing protein
001990_1926	pilin N-terminal domain-containing protein
001994_1930	hypothetical protein
002008_1944	hypothetical protein
002050_1983	peptidoglycan-binding protein LysM
002105_2038	N-acetylmuramoyl-L-alanine amidase
002119_2051	ABC transporter substrate-binding protein
002121_2053	iron ABC transporter permease
002175_2107	hypothetical protein
002186_2118	amino acid ABC transporter substrate-binding protein
002205_2137	CdaR family protein
002209_2141	signal peptide peptidase SppA
002250_2182	ABC transporter substrate-binding protein
002281_2213	lipoprotein
002297_2229	VaFE repeat-containing surface-anchored protein
002307_2239	LPXTG cell wall anchor domain-containing protein
002315_2247	EF0163 family protein
002316_2248	hypothetical protein
002318_2250	peptidase
002341_2273	hypothetical protein
002351_2283	peptidyl-prolyl cis-trans isomerase
002353_2285	LPXTG-anchored fibrinogen
002358_2290	MucBP domain-containing protein
002378_2310	hypothetical protein
002427_2358	LPXTG cell wall anchor domain-containing protein
002434_2365	extracellular solute-binding protein
002439_2370	PepSY domain-containing protein
002442_2373	transporter substrate-binding domain-containing protein
002454_2385	DUF4430 domain-containing protein
002477_2408	SpaA isopeptide-forming pilin-related protein
002478_2409	SpaH/EbpB family LPXTG-anchored major pilin
002479_2410	SpaH/EbpB family LPXTG-anchored major pilin
002500_2431	tryptophan ABC transporter substrate-binding protein
002555_2485	glucosaminidase domain-containing protein
002572_2502	peptidylprolyl isomerase
002583_2513	transporter substrate-binding domain-containing protein
002607_2536	LysM peptidoglycan-binding domain-containing protein
002650_2578	multiple monosaccharide ABC transporter substrate-binding protein
002651_2579	ABC transporter substrate-binding protein
002675_2603	ABC transporter substrate-binding protein
002704_2631	DNA-directed RNA polymerase subunit omega
002705_2632	LysM peptidoglycan-binding domain-containing protein
002708_2635	ABC transporter substrate-binding protein
002735_2662	FADH(2)-oxidizing methylenetetrahydrofolate--tRNA-(uracil(54)-C(5))-methyltransferase TrmFO
002940_2848	lytic polysaccharide monooxygenase

## Sheet: E faecalis V583
AAO79937.1	adhesion lipoprotein
AAO79942.1	5'-nucleotidase family protein
AAO79943.1	pheromone binding protein, putative
AAO79950.1	lipoprotein, putative
AAO79968.1	cell wall surface anchor family protein
AAO79970.1	lipoprotein, putative
AAO79997.1	hypothetical protein EF_0122
AAO79998.1	hypothetical protein EF_0123
AAO80021.1	surface exclusion protein, putative
AAO80023.1	aggregation substance, putative
AAO80027.1	cell wall surface anchor family protein
AAO80031.1	hypothetical protein EF_0157
AAO80037.1	lipoprotein, putative
AAO80038.1	lipoprotein, putative
AAO80050.1	basic membrane protein family
AAO80051.1	basic membrane protein family
AAO80060.1	iron compound ABC transporter, substrate-binding protein
AAO80063.1	ferrichrome ABC transporter, permease protein
AAO80113.1	amino acid ABC transporter, amino acid-binding/permease protein
AAO80118.1	N-acetylmuramoyl-L-alanine amidase, family 4
AAO80137.1	phosphoglycerate mutase family protein
AAO80167.1	lipoprotein, putative
AAO80218.1	endolysin, putative
AAO80224.1	chitinase, family 2
AAO80225.1	chitin binding protein, putative
AAO80236.1	lipoprotein, putative
AAO80237.1	hypothetical protein EF_0375
AAO80238.1	hypothetical protein EF_0376
AAO80250.1	membrane protein, putative
AAO80252.1	hypothetical protein EF_0392
AAO80254.1	secreted antigen, putative
AAO80275.1	hypothetical protein EF_0417
AAO80285.1	TRAP dicarboxylate transporter, DctP subunit
AAO80299.1	LysM domain protein
AAO80337.1	aggregation substance
AAO80342.1	cell wall surface anchor family protein
AAO80353.1	lipoprotein, putative
AAO80354.1	membrane protein, putative
AAO80363.1	thermonuclease precursor
AAO80371.1	hypothetical protein EF_0523
AAO80383.1	N-acetylmannosamine-6-phosphate epimerase, putative
AAO80402.1	hypothetical protein EF_0564
AAO80409.1	hypothetical protein EF_0573
AAO80413.1	adhesion lipoprotein
AAO80462.1	hypothetical protein EF_0637
AAO80463.1	hypothetical protein EF_0638
AAO80506.1	rotamase family protein
AAO80507.1	hypothetical protein EF_0686
AAO80525.1	lipoprotein, putative
AAO80533.1	hypothetical protein EF_0713
AAO80534.1	hypothetical protein EF_0714
AAO80567.1	cell wall surface anchor family protein
AAO80568.1	hypothetical protein EF_0751
AAO80569.1	hypothetical protein EF_0752
AAO80570.1	hypothetical protein EF_0753
AAO80571.1	hypothetical protein EF_0754
AAO80572.1	hypothetical protein EF_0755
AAO80573.1	hypothetical protein EF_0756
AAO80578.1	amino acid ABC transporter, amino acid-binding/permease protein
AAO80581.1	hypothetical protein EF_0764
AAO80591.1	gram positive anchor protein, putative
AAO80613.1	autolysin
AAO80617.1	amino acid ABC transporter, amino acid-binding protein
AAO80620.1	pheromone binding protein, putative
AAO80631.1	polysaccharide lyase, family 8
AAO80665.1	hypothetical protein EF_0853
AAO80675.1	glycine betaine/carnitine/choline ABC transporter, glycine betaine/carnitine/choline-binding protein
AAO80695.1	hypothetical protein EF_0886
AAO80697.1	hypothetical protein EF_0888
AAO80702.1	amino acid ABC transporter, amino acid-binding/permease protein
AAO80715.1	peptide ABC transporter, peptide-binding protein
AAO80752.1	extracellular protein, putative
AAO80838.1	lipoprotein, putative
AAO80841.1	lipoprotein, putative
AAO80863.1	pheromone binding protein
AAO80886.1	hypothetical protein EF_1085
AAO80892.1	cell wall surface anchor family protein
AAO80893.1	cell wall surface anchor family protein
AAO80897.1	hypothetical protein EF_1097
AAO80899.1	collagen adhesin protein
AAO80919.1	amino acid ABC transporter, amino acid-binding protein
AAO80976.1	hypothetical protein EF_1176
AAO81013.1	hypothetical protein EF_1216
AAO81014.1	lipoprotein, putative
AAO81018.1	spermidine/putrescine ABC transporter, spermidine/putrescine-binding protein
AAO81031.1	ABC transporter, substrate-binding protein, putative
AAO81038.1	hypothetical protein EF_1241
AAO81062.1	cell wall surface anchor family protein
AAO81086.1	endolysin
AAO81131.1	pheromone cAM373 precursor lipoprotein
AAO81136.1	sugar ABC transporter, sugar-binding protein
AAO81153.1	hypothetical protein EF_1362
AAO81188.1	molybdenum ABC transporter, molybdenum-binding protein
AAO81211.1	hypothetical protein EF_1420
AAO81277.1	endolysin
AAO81304.1	pheromone binding protein
AAO81322.1	peptidyl-prolyl cis-trans isomerase, cyclophilin-type
AAO81352.1	prephenate dehydrogenase
AAO81369.1	N-acetylmuramoyl-L-alanine amidase, family 4
AAO81381.1	lipoprotein, putative
AAO81420.1	iron compound ABC transporter, iron compound-binding protein
AAO81455.1	lipoprotein, putative
AAO81481.1	phosphate-binding protein
AAO81532.1	phosphate ABC transporter, phosphate-binding protein
AAO81546.1	hypothetical protein EF_1775
AAO81561.1	pheromone binding protein
AAO81565.1	lipoprotein, putative
AAO81568.1	hypothetical protein EF_1800
AAO81585.1	serine proteinase, V8 family
AAO81586.1	coccolysin
AAO81590.1	N-acetylmuramoyl-L-alanine amidase, family 4
AAO81591.1	glycosyl hydrolase, family 31/fibronectin type III domain protein
AAO81607.1	hypothetical protein EF_1844
AAO81624.1	permease, putative
AAO81630.1	membrane protein, putative
AAO81648.1	cell wall surface anchor family protein
AAO81737.1	endolysin
AAO81779.1	competence protein
AAO81809.1	endocarditis specific antigen
AAO81813.1	lipoprotein, YaeC family
AAO81877.1	lipoprotein, putative
AAO81888.1	hypothetical protein EF_2156
AAO81896.1	membrane protein, putative
AAO81906.1	hypothetical protein EF_2174
AAO81952.1	ABC transporter, substrate-binding protein
AAO81955.1	cell wall surface anchor family protein
AAO81960.1	hypothetical protein EF_2229
AAO81965.1	sugar ABC transporter, sugar-binding protein, putative
AAO81968.1	lipoprotein, putative
AAO81977.1	hypothetical protein EF_2248
AAO81981.1	hypothetical protein EF_2252
AAO81982.1	hypothetical protein EF_2253
AAO81983.1	hypothetical protein EF_2254
AAO82006.1	membrane protein, putative
AAO82072.1	cell wall surface anchor family protein
AAO82184.1	hypothetical protein EF_2466
AAO82196.1	hypothetical protein EF_2479
AAO82204.1	lipoprotein, putative
AAO82212.1	pheromone cOB1 precursor/lipoprotein, YaeC family
AAO82220.1	hypothetical protein EF_2504
AAO82221.1	cell wall surface anchor family protein
AAO82225.1	lipoprotein, putative
AAO82226.1	lipoprotein, putative
AAO82231.1	hypothetical protein EF_2518
AAO82238.1	cell wall surface anchor family protein
AAO82268.1	fumarate reductase flavoprotein subunit precursor, putative
AAO82369.1	choline binding protein
AAO82387.1	hypothetical protein EF_2682
AAO82388.1	hypothetical protein EF_2683
AAO82389.1	hypothetical protein EF_2684
AAO82390.1	cell wall surface anchor family protein
AAO82427.1	pheromone binding protein
AAO82429.1	lipoprotein, putative
AAO82491.1	LysM domain lipoprotein
AAO82496.1	hypothetical protein EF_2801
AAO82497.1	endolysin
AAO82555.1	endo-beta-N-acetylglucosaminidase
AAO82556.1	hypothetical protein EF_2864
AAO82591.1	ABC transporter, substrate-binding protein
AAO82593.1	ABC transporter, permease protein
AAO82656.1	cell wall surface anchor family protein
AAO82657.1	hypothetical protein EF_2969
AAO82658.1	hypothetical protein EF_2970
AAO82660.1	alkaline phosphatase
AAO82688.1	lipoprotein, putative
AAO82707.1	polysaccharide lyase, family 8
AAO82723.1	pheromone binding protein
AAO82736.1	lipoprotein, putative
AAO82742.1	secreted lipase, putative
AAO82744.1	rod shape-determining protein MreC
AAO82756.1	hypothetical protein EF_3074
AAO82757.1	hypothetical protein EF_3075
AAO82758.1	cell wall surface anchor family protein
AAO82762.1	pheromone binding protein
AAO82763.1	iron compound ABC transporter, substrate-binding protein
AAO82786.1	peptide ABC transporter, peptide-binding protein
AAO82807.1	D-alanyl-D-alanine carboxypeptidase
AAO82829.1	hypothetical protein EF_3153
AAO82830.1	hypothetical protein EF_3154
AAO82831.1	hypothetical protein EF_3155
AAO82856.1	hypothetical protein EF_3182
AAO82857.1	cell wall surface anchor family protein, putative
AAO82858.1	hypothetical protein EF_3184
AAO82859.1	hypothetical protein EF_3185
AAO82860.1	hypothetical protein EF_3186
AAO82861.1	cell wall surface anchor family protein
AAO82870.1	lipoprotein, YaeC family
AAO82878.1	adhesion lipoprotein
AAO82902.1	lipoprotein, putative
AAO82915.1	hypothetical protein EF_3248
AAO82918.1	hypothetical protein EF_3251
AAO82919.1	hypothetical protein EF_3252
AAO82920.1	cell wall surface anchor family protein
AAO82922.1	thiamine biosynthesis lipoprotein ApbE, putative
AAO82923.1	pheromone cAD1 precursor lipoprotein
AAO82996.1	pheromone cCF10 percursor/lipoprotein, 60 kDa
AAO83005.1	traC protein (plasmid)
AAO83027.1	hypothetical protein EF_A0031 (plasmid)
AAO83028.1	lipoprotein, putative (plasmid)
AAO83038.1	cell wall surface anchor signal protein (plasmid)
AAO83043.1	aggregation substance Asa1 (plasmid)
AAO83047.1	surface exclusion protein Sea1 (plasmid)
AAO83075.1	pheromone binding protein (plasmid)
AAO83086.1	hypothetical protein EF_C0013 (plasmid)
AAO83095.1	TraC protein (plasmid)
AAO83101.1	surface exclusion protein PrgA (plasmid)
AAO83102.1	aggregation substance PrgB (plasmid)
AAO83103.1	surface protein PrgC (plasmid)
AAO83134.1	thermonuclease precursor (plasmid)

## Sheet: A baumannii ATCC17978
QKY22298.1	cytochrome b562
QKY22301.1	RND transporter
QKY22302.1	RND transporter
QKY22303.1	hypothetical protein HKO16_00050
QKY22309.1	TIGR04219 family outer membrane beta-barrel protein
QKY22320.1	efflux RND transporter periplasmic adaptor subunit
QKY22324.1	hypothetical protein HKO16_00185
QKY22326.1	START domain-containing protein
QKY22330.1	hypothetical protein HKO16_00215
QKY22336.1	M23 family metallopeptidase
QKY22357.1	peptidase M15
QKY22366.1	DUF885 domain-containing protein
QKY22382.1	catalase
QKY22383.1	ankyrin repeat domain-containing protein
QKY22393.1	hypothetical protein HKO16_00565
QKY22419.1	thermonuclease family protein
QKY22429.1	hypothetical protein HKO16_00760
QKY22433.1	hypothetical protein HKO16_00780
QKY22441.1	DotD/TraH family lipoprotein
QKY22460.1	hypothetical protein HKO16_00915
QKY22461.1	hypothetical protein HKO16_00920
QKY22472.1	hypothetical protein HKO16_00975
QKY22473.1	hypothetical protein HKO16_00980
QKY22474.1	hypothetical protein HKO16_00985
QKY22494.1	M48 family metallopeptidase
QKY22511.1	ammonium transporter
QKY22523.1	S41 family peptidase
QKY22526.1	D-alanyl-D-alanine endopeptidase PBP7/8
QKY22529.1	DsbC family protein
QKY22555.1	type II secretion system secretin GspD
QKY22568.1	DNA transfer protein p32
QKY22569.1	DNA transfer protein p32
QKY22573.1	outer membrane beta-barrel protein
QKY22576.1	hypothetical protein HKO16_01565
QKY22579.1	serine hydrolase family protein
QKY22580.1	hypothetical protein HKO16_01590
QKY22581.1	hypothetical protein HKO16_01595
QKY22632.1	polyribonucleotide nucleotidyltransferase
QKY22682.1	hypothetical protein HKO16_02155
QKY22684.1	hypothetical protein HKO16_02165
QKY22685.1	DUF1311 domain-containing protein
QKY22690.1	hypothetical protein HKO16_02200
QKY22703.1	hypothetical protein HKO16_02265
QKY22715.1	biopolymer transporter ExbD
QKY22723.1	PhoX family phosphatase
QKY22724.1	DUF839 domain-containing protein
QKY22730.1	sel1 repeat family protein
QKY22734.1	TonB-dependent siderophore receptor
QKY22738.1	DUF2846 domain-containing protein
QKY22739.1	DUF2059 domain-containing protein
QKY22751.1	carboxy terminal-processing peptidase
QKY22760.1	outer membrane protein assembly factor BamB
QKY22772.1	outer membrane lipoprotein carrier protein LolA
QKY22774.1	DUF3261 domain-containing protein
QKY22779.1	excinuclease
QKY22790.1	hypothetical protein HKO16_02755
QKY22792.1	DUF4124 domain-containing protein
QKY22831.1	ComEA family DNA-binding protein
QKY22850.1	hypothetical protein HKO16_03075
QKY22865.1	DUF4951 domain-containing protein
QKY22876.1	long-chain fatty acid ABC transporter
QKY22877.1	putative pilus assembly protein FilE
QKY22878.1	protein FilF
QKY22888.1	copper resistance system multicopper oxidase
QKY22902.1	substrate-binding domain-containing protein
QKY22905.1	long-chain fatty acid transporter
QKY22906.1	amidohydrolase
QKY22956.1	5'-methylthioadenosine/S-adenosylhomocysteine nucleosidase
QKY22960.1	hypothetical protein HKO16_03745
QKY22961.1	hypothetical protein HKO16_03750
QKY22962.1	hypothetical protein HKO16_03755
QKY22963.1	heme utilization protein
QKY22964.1	hypothetical protein HKO16_03765
QKY23001.1	outer membrane lipoprotein LolB
QKY23004.1	outer membrane protein assembly factor BamD
QKY23011.1	hypothetical protein HKO16_04055
QKY23042.1	OmpA family protein
QKY23052.1	outer membrane protein assembly factor BamE
QKY23067.1	gamma-glutamyltransferase family protein
QKY23068.1	hypothetical protein HKO16_04365
QKY23072.1	hypothetical protein HKO16_04385
QKY23073.1	outer membrane porin, OprD family
QKY23077.1	hypothetical protein HKO16_04410
QKY23089.1	hypothetical protein HKO16_04480
QKY23093.1	poly-beta-1,6-N-acetyl-D-glucosamine N-deacetylase PgaB
QKY23117.1	hypothetical protein HKO16_04635
QKY23118.1	galactose mutarotase
QKY23128.1	hypothetical protein HKO16_04695
QKY23129.1	arylsulfatase
QKY23132.1	TonB-dependent siderophore receptor
QKY23134.1	alpha/beta hydrolase
QKY23136.1	arylesterase
QKY23148.1	capsule assembly Wzi family protein
QKY23157.1	copper resistance protein NlpE
QKY23164.1	HupE/UreJ family protein
QKY23167.1	hypothetical protein HKO16_04930
QKY23173.1	META and DUF4377 domain-containing protein
QKY23177.1	trimeric autotransporter adhesin Ata
QKY23178.1	OmpA family protein
QKY23179.1	hypothetical protein HKO16_05000
QKY23181.1	hypothetical protein HKO16_05010
QKY23195.1	BON domain-containing protein
QKY23200.1	LysM peptidoglycan-binding domain-containing protein
QKY23204.1	TonB-dependent receptor
QKY23217.1	LysR family transcriptional regulator
QKY23221.1	NLPA lipoprotein
QKY23224.1	hypothetical protein HKO16_05260
QKY23246.1	tannase/feruloyl esterase family alpha/beta hydrolase
QKY23248.1	DUF3237 domain-containing protein
QKY23259.1	outer membrane porin, OprD family
QKY23289.1	hypothetical protein HKO16_05610
QKY23315.1	hypothetical protein HKO16_05740
QKY23343.1	M48 family metallopeptidase
QKY23348.1	peptidoglycan DD-metalloendopeptidase family protein
QKY23359.1	ExeM/NucH family extracellular endonuclease
QKY23361.1	hypothetical protein HKO16_05985
QKY23368.1	outer membrane porin, OprD family
QKY23400.1	hypothetical protein HKO16_06195
QKY23402.1	DUF4142 domain-containing protein
QKY23408.1	lipopolysaccharide transport periplasmic protein LptA
QKY23426.1	DUF2147 domain-containing protein
QKY23433.1	serine hydrolase
QKY23453.1	ABC transporter substrate-binding protein
QKY23459.1	SUMF1/EgtB/PvdO family nonheme iron enzyme
QKY23460.1	hypothetical protein HKO16_06535
QKY23470.1	OmpA family protein
QKY23485.1	DUF333 domain-containing protein
QKY23522.1	alanine racemase
QKY23524.1	putative 2-aminoethylphosphonate ABC transporter substrate-binding protein
QKY23540.1	SGNH/GDSL hydrolase family protein
QKY23542.1	hypothetical protein HKO16_06975
QKY23543.1	hypothetical protein HKO16_06980
QKY23565.1	transporter substrate-binding domain-containing protein
QKY23566.1	transporter substrate-binding domain-containing protein
QKY23604.1	hypothetical protein HKO16_07300
QKY23621.1	chromate transporter
QKY23623.1	alpha/beta fold hydrolase
QKY23627.1	type II asparaginase
QKY23638.1	hypothetical protein HKO16_07485
QKY23639.1	hypothetical protein HKO16_07490
QKY23651.1	amino acid ABC transporter substrate-binding protein
QKY23667.1	fimbrial protein
QKY23668.1	fimbrial biogenesis outer membrane usher protein
QKY23669.1	fimbria/pilus periplasmic chaperone
QKY23670.1	type 1 fimbrial protein
QKY23678.1	OXA-51 family carbapenem-hydrolyzing class D beta-lactamase OXA-259
QKY23684.1	polyisoprenoid-binding protein
QKY23686.1	hypothetical protein HKO16_07750
QKY23706.1	hypothetical protein HKO16_07855
QKY23708.1	peptidylprolyl isomerase
QKY23709.1	LPS-assembly protein LptD
QKY23716.1	biopolymer transporter ExbD
QKY23724.1	type II secretion system protein
QKY23725.1	type II secretion system minor pseudopilin GspI
QKY23778.1	hypothetical protein HKO16_08240
QKY23786.1	glycoside hydrolase family protein
QKY23793.1	MotA/TolQ/ExbB proton channel family protein
QKY23795.1	TonB-dependent receptor
QKY23796.1	ABC transporter substrate-binding protein
QKY23797.1	Zn-dependent oligopeptidase
QKY23835.1	TonB-dependent receptor
QKY23844.1	histidine-type phosphatase
QKY23849.1	TonB-dependent siderophore receptor
QKY23858.1	porin
QKY23860.1	YARHG domain-containing protein
QKY23863.1	hypothetical protein HKO16_08720
QKY23864.1	cell envelope integrity protein TolA
QKY23906.1	ABC transporter substrate-binding protein
QKY23912.1	TonB-dependent siderophore receptor
QKY23914.1	hypothetical protein HKO16_08975
QKY23922.1	DUF3298 domain-containing protein
QKY23924.1	hypothetical protein HKO16_09040
QKY23932.1	phenol degradation protein meta
QKY23937.1	multidrug efflux RND transporter periplasmic adaptor subunit AdeA
QKY23941.1	putative multidrug efflux protein AdeT1
QKY23945.1	hypothetical protein HKO16_09170
QKY23947.1	hypothetical protein HKO16_09180
QKY23956.1	hypothetical protein HKO16_09225
QKY23957.1	acid phosphatase
QKY23964.1	hypothetical protein HKO16_09275
QKY23965.1	hypothetical protein HKO16_09280
QKY23966.1	hypothetical protein HKO16_09285
QKY23974.1	ABC transporter substrate-binding protein
QKY23996.1	hypothetical protein HKO16_09450
QKY24006.1	long-chain fatty acid transporter
QKY24019.1	type 1 glutamine amidotransferase domain-containing protein
QKY24037.1	penicillin acylase
QKY24039.1	primary-amine oxidase
QKY24051.1	outer membrane porin, OprD family
QKY24061.1	hypothetical protein HKO16_09800
QKY24063.1	carbohydrate porin
QKY24064.1	3-dehydroshikimate dehydratase
QKY24080.1	internalin
QKY24082.1	SGNH/GDSL hydrolase family protein
QKY24093.1	hypothetical protein HKO16_09970
QKY24099.1	phospholipase
QKY24101.1	TonB-dependent siderophore receptor
QKY24110.1	DUF2057 domain-containing protein
QKY24133.1	quinoprotein glucose dehydrogenase
QKY24136.1	S8 family peptidase
QKY24144.1	hypothetical protein HKO16_10240
QKY24147.1	tetratricopeptide repeat protein
QKY24151.1	OmpH family outer membrane protein
QKY24166.1	hypothetical protein HKO16_10370
QKY24169.1	hypothetical protein HKO16_10385
QKY24195.1	hypothetical protein HKO16_10530
QKY24209.1	hypothetical protein HKO16_10605
QKY24211.1	hypothetical protein HKO16_10615
QKY24217.1	SH3 domain-containing protein
QKY24228.1	hypothetical protein HKO16_10710
QKY24251.1	hypothetical protein HKO16_10845
QKY24271.1	phospholipase C, phosphocholine-specific
QKY24273.1	multidrug efflux MFS transporter AmvA
QKY24293.1	DNA breaking-rejoining protein
QKY24294.1	hypothetical protein HKO16_11065
QKY24295.1	OmpW family protein
QKY24296.1	TonB-dependent siderophore receptor
QKY24298.1	hypothetical protein HKO16_11085
QKY24303.1	TonB-dependent receptor
QKY24306.1	chorismate mutase
QKY24310.1	spore coat protein U domain-containing protein
QKY24311.1	fimbrial biogenesis outer membrane usher protein
QKY24312.1	molecular chaperone
QKY24342.1	DUF4198 domain-containing protein
QKY24346.1	hypothetical protein HKO16_11355
QKY24350.1	DUF2799 domain-containing protein
QKY24354.1	potassium-transporting ATPase subunit KdpC
QKY24369.1	hypothetical protein HKO16_11485
QKY24374.1	poly-beta-1,6-N-acetyl-D-glucosamine N-deacetylase PgaB
QKY24375.1	poly-beta-1,6 N-acetyl-D-glucosamine export porin PgaA
QKY24378.1	ubiquinol oxidase subunit II
QKY24393.1	hypothetical protein HKO16_11615
QKY24399.1	NLPA lipoprotein
QKY24407.1	sorbosone dehydrogenase family protein
QKY24411.1	membrane integrity-associated transporter subunit PqiC
QKY24420.1	Csu fimbrial tip adhesin CsuE
QKY24421.1	Csu fimbrial biogenesis usher protein CsuD
QKY24422.1	Csu fimbrial biogenesis chaperone CsuC
QKY24423.1	Csu fimbrial biogenesis protein CsuB
QKY24424.1	Csu fimbrial major subunit CsuAB
QKY24434.1	NirD/YgiW/YdeI family stress tolerance protein
QKY24461.1	hypothetical protein HKO16_12010
QKY24482.1	alpha/beta hydrolase
QKY24489.1	tetratricopeptide repeat protein
QKY24494.1	NirD/YgiW/YdeI family stress tolerance protein
QKY24505.1	ABC transporter substrate-binding protein
QKY24507.1	multidrug efflux RND transporter periplasmic adaptor subunit AdeF
QKY24509.1	multidrug efflux RND transporter outer membrane subunit AdeH
QKY24512.1	alpha/beta fold hydrolase
QKY24520.1	lytic murein transglycosylase B
QKY24521.1	septal ring lytic transglycosylase RlpA family protein
QKY24530.1	OmpW family protein
QKY24549.1	alpha/beta hydrolase
QKY24557.1	TonB-dependent receptor
QKY24564.1	class C extended-spectrum beta-lactamase ADC-26
QKY24565.1	DUF4105 domain-containing protein
QKY24568.1	murein L,D-transpeptidase
QKY24579.1	siderophore-binding periplasmic lipoprotein BauB
QKY24589.1	hypothetical protein HKO16_12715
QKY24596.1	trypsin-like serine protease
QKY24614.1	peptidoglycan DD-metalloendopeptidase family protein
QKY24616.1	hypothetical protein HKO16_12875
QKY24617.1	hypothetical protein HKO16_12880
QKY24618.1	D-alanyl-D-alanine carboxypeptidase PBP5/6
QKY24630.1	phosphonate ABC transporter substrate-binding protein
QKY24637.1	SIMPL domain-containing protein
QKY24653.1	insulinase family protein
QKY24657.1	hypothetical protein HKO16_13085
QKY24664.1	D-alanyl-D-alanine carboxypeptidase PBP6B
QKY24671.1	hypothetical protein HKO16_13155
QKY24697.1	hypothetical protein HKO16_13315
QKY24704.1	Do family serine endopeptidase
QKY24710.1	sulfate ABC transporter substrate-binding protein
QKY24716.1	ornithine uptake porin CarO
QKY24720.1	hypothetical protein HKO16_13435
QKY24723.1	CAP domain-containing protein
QKY24738.1	TonB-dependent siderophore receptor
QKY24757.1	amidohydrolase
QKY24762.1	Tol-Pal system beta propeller repeat protein TolB
QKY24763.1	peptidoglycan-associated lipoprotein Pal
QKY24768.1	DUF3106 domain-containing protein
QKY24769.1	CSLREA domain-containing protein
QKY24770.1	rhombotarget A
QKY24785.1	TolC family protein
QKY24787.1	ABC transporter permease
QKY24799.1	hypothetical protein HKO16_13890
QKY24802.1	Tim44 domain-containing protein
QKY24820.1	hypothetical protein HKO16_14000
QKY24826.1	transglycosylase SLT domain-containing protein
QKY24832.1	glycerophosphodiester phosphodiesterase
QKY24833.1	MBL fold metallo-hydrolase
QKY24843.1	hypothetical protein HKO16_14125
QKY24846.1	alkaline phosphatase D family protein
QKY24847.1	hypothetical protein HKO16_14160
QKY24861.1	metalloprotease
QKY24881.1	hypothetical protein HKO16_14350
QKY24894.1	DUF3298 domain-containing protein
QKY24895.1	outer membrane lipoprotein chaperone LolA
QKY24902.1	multidrug efflux RND transporter periplasmic adaptor subunit AdeI
QKY24905.1	YbjQ family protein
QKY24915.1	two-component system sensor histidine kinase PmrB
QKY24918.1	DcaP-like protein
QKY24920.1	patatin-like phospholipase family protein
QKY24935.1	long-chain fatty acid transporter
QKY24948.1	DUF1176 domain-containing protein
QKY24949.1	DUF4850 domain-containing protein
QKY24950.1	M13 family metallopeptidase
QKY24964.1	entericidin A/B family lipoprotein
QKY24971.1	efflux RND transporter periplasmic adaptor subunit
QKY24979.1	DsbC family protein
QKY24980.1	sel1 repeat family protein
QKY24994.1	OmpA family protein
QKY24995.1	fimbrial biogenesis protein FimT
QKY25012.1	hypothetical protein HKO16_15100
QKY25025.1	TonB-dependent receptor
QKY25028.1	META domain-containing protein
QKY25033.1	hypothetical protein HKO16_15215
QKY25037.1	hypothetical protein HKO16_15235
QKY25040.1	TonB-dependent receptor
QKY25066.1	protein translocase subunit SecD
QKY25073.1	hypothetical protein HKO16_15440
QKY25085.1	copper-binding protein
QKY25088.1	TolC family protein
QKY25090.1	copper resistance protein B
QKY25091.1	multicopper oxidase domain-containing protein
QKY25092.1	hypothetical protein HKO16_15540
QKY25096.1	copper resistance protein CopC
QKY25099.1	hypothetical protein HKO16_15585
QKY25101.1	hypothetical protein HKO16_15605
QKY25116.1	YfiR family protein
QKY25118.1	OmpA family protein
QKY25120.1	phospholipase D family protein
QKY25125.1	DUF2147 domain-containing protein
QKY25150.1	ribonuclease I
QKY25151.1	lytic transglycosylase domain-containing protein
QKY25156.1	DUF3108 domain-containing protein
QKY25172.1	hypothetical protein HKO16_16065
QKY25212.1	putative multidrug efflux protein AdeT2
QKY25228.1	hypothetical protein HKO16_16380
QKY25230.1	hypothetical protein HKO16_16390
QKY25238.1	hypothetical protein HKO16_16430
QKY25239.1	hypothetical protein HKO16_16440
QKY25242.1	hypothetical protein HKO16_16455
QKY25243.1	hypothetical protein HKO16_16460
QKY25244.1	S8 family serine peptidase
QKY25245.1	hypothetical protein HKO16_16475
QKY25255.1	hypothetical protein HKO16_16525
QKY25256.1	hypothetical protein HKO16_16530
QKY25260.1	superoxide dismutase family protein
QKY25263.1	hypothetical protein HKO16_16565
QKY25266.1	hypothetical protein HKO16_16580
QKY25279.1	prepilin-type N-terminal cleavage/methylation domain-containing protein
QKY25280.1	prepilin-type N-terminal cleavage/methylation domain-containing protein
QKY25281.1	prepilin-type N-terminal cleavage/methylation domain-containing protein
QKY25282.1	type IV pilus modification protein PilV
QKY25283.1	prepilin-type N-terminal cleavage/methylation domain-containing protein
QKY25291.1	pilin
QKY25293.1	TPM domain-containing protein
QKY25294.1	LemA family protein
QKY25301.1	type IV pilus secretin PilQ
QKY25314.1	sulfate ABC transporter substrate-binding protein
QKY25315.1	DUF4179 domain-containing protein
QKY25324.1	TolC family protein
QKY25325.1	hypothetical protein HKO16_16930
QKY25356.1	hypothetical protein HKO16_17110
QKY25366.1	hypothetical protein HKO16_17165
QKY25375.1	hypothetical protein HKO16_17215
QKY25376.1	hypothetical protein HKO16_17220
QKY25380.1	hypothetical protein HKO16_17250
QKY25403.1	porin Omp33-36
QKY25405.1	cation acetate symporter
QKY25422.1	putative porin
QKY25429.1	TonB-dependent siderophore receptor
QKY25434.1	M23 family metallopeptidase
QKY25445.1	TonB-dependent siderophore receptor
QKY25450.1	DUF2147 domain-containing protein
QKY25452.1	protein-disulfide reductase DsbD
QKY25453.1	transporter
QKY25459.1	ion channel protein Tsx
QKY25466.1	hypothetical protein HKO16_17700
QKY25468.1	hypothetical protein HKO16_17710
QKY25469.1	SH3 domain-containing protein
QKY25470.1	hypothetical protein HKO16_17720
QKY25479.1	P-type conjugative transfer protein TrbJ
QKY25480.1	entry exclusion lipoprotein TrbK
QKY25481.1	P-type conjugative transfer protein TrbL
QKY25521.1	hypothetical protein HKO16_18000
QKY25522.1	outer membrane porin, OprD family
QKY25536.1	DUF2726 domain-containing protein
QKY25538.1	esterase-like activity of phytase family protein
QKY25542.1	lytic transglycosylase domain-containing protein
QKY25548.1	TonB-dependent copper receptor
QKY25551.1	LysM peptidoglycan-binding domain-containing protein
QKY25559.1	hypothetical protein HKO16_18220
QKY25560.1	DUF2846 domain-containing protein
QKY25593.1	porin
QKY25622.1	hypothetical protein HKO16_18570
QKY25623.1	hypothetical protein HKO16_18575
QKY25624.1	hypothetical protein HKO16_18580
QKY25627.1	sel1 repeat family protein
QKY25658.1	outer membrane protein
QKY25662.1	FKBP-type peptidyl-prolyl cis-trans isomerase
QKY25666.1	hypothetical protein HKO16_18805
QKY25667.1	phospholipase C, phosphocholine-specific
QKY25673.1	thiol:disulfide interchange protein DsbA/DsbL
QKY25677.1	RcnB family protein
QKY25679.1	sulfonate ABC transporter substrate-binding protein
QKY25680.1	sulfonate ABC transporter substrate-binding protein
QKY25693.1	hypothetical protein HKO16_18985
QKY25694.1	hypothetical protein HKO16_18990
QKY25695.1	MBL fold metallo-hydrolase
QKY25698.1	matrixin family metalloprotease
QKY25699.1	matrixin family metalloprotease
QKY25701.1	lytic murein transglycosylase
QKY25708.1	hypothetical protein HKO16_19070
QKY25714.1	DsbC family protein
QKY25724.1	lipoprotein-34 precursor (NlpB)
QKY25732.1	hypothetical protein HKO16_01340
QKY25733.1	TolC family outer membrane protein
QKY25736.1	DUF1311 domain-containing protein
QKY25751.1	type IV pilus biogenesis/stability protein PilW
QKY25754.1	efflux transporter outer membrane subunit
QKY25755.1	DUF3298 domain-containing protein
QKY25761.1	protein FilA
QKY25764.1	hypothetical protein HKO16_03325
QKY25765.1	copper resistance protein B
QKY25783.1	hypothetical protein HKO16_04605
QKY25790.1	hypothetical protein HKO16_04870
QKY25802.1	hypothetical protein HKO16_05550
QKY25804.1	hypothetical protein HKO16_05930
QKY25808.1	peptidase M15
QKY25813.1	ankyrin repeat domain-containing protein
QKY25818.1	TMF family protein
QKY25824.1	DcaP-like protein
QKY25834.1	ABC transporter substrate-binding protein
QKY25855.1	type I 3-dehydroquinate dehydratase
QKY25862.1	outer membrane protein assembly factor BamA
QKY25869.1	lactonase family protein
QKY25870.1	hypothetical protein HKO16_11120
QKY25874.1	hypothetical protein HKO16_11330
QKY25876.1	BamA/TamA family outer membrane protein
QKY25878.1	hypothetical protein HKO16_11480
QKY25884.1	fimbrial major subunit CsuA/B family protein
QKY25886.1	M48 family metalloprotease
QKY25911.1	multidrug efflux RND transporter outer membrane channel subunit AdeK
QKY25919.1	hypothetical protein HKO16_14880
QKY25921.1	carbohydrate porin
QKY25931.1	hypothetical protein HKO16_15690
QKY25947.1	pilus assembly protein PilP
QKY25948.1	cation transporter
QKY25961.1	hypothetical protein HKO16_18375
QKY25964.1	hypothetical protein HKO16_18605
QKY25991.1	alpha/beta fold hydrolase (plasmid)
QKY25994.1	TonB-dependent receptor (plasmid)

## Sheet: K pneumoniae KP1
000022_22	oxacillin-hydrolyzing class D beta-lactamase OXA-1
000029_29	extended-spectrum class A beta-lactamase CTX-M-15
000042_42	subclass B1 metallo-beta-lactamase NDM-1
000045_45	protein-disulfide reductase DsbD family protein
000087_87	conjugal transfer complement resistance protein TraT
000090_90	conjugal transfer pilus assembly protein TraH
000092_92	type-F conjugative transfer system pilin assembly thiol-disulfide isomerase TrbB
000094_94	type-F conjugative transfer system pilin assembly protein TraF
000098_98	type-F conjugative transfer system mating-pair stabilization protein TraN
000099_99	type-F conjugative transfer system pilin assembly protein TrbC
000100_100	conjugal transfer pilus assembly protein TraU
000102_102	type-F conjugative transfer system protein TraW
000108_108	hypothetical protein
000109_109	type IV conjugative transfer system lipoprotein TraV
000111_111	type-F conjugative transfer system secretin TraK
000114_114	type IV conjugative transfer system pilin TraA
000118_118	transglycosylase SLT domain-containing protein
000181_181	silver-binding protein SilE
000184_184	Cu(+)/Ag(+) efflux RND transporter outer membrane channel SilC
000185_185	cation efflux system protein CusF
000188_188	DUF411 domain-containing protein
000192_192	copper resistance protein
000193_193	multicopper oxidase PcoA
000194_194	copper resistance outer membrane transporter PcoB
000195_195	copper resistance system metallochaperone PcoC
000199_199	copper resistance system metallochaperone PcoE
000243_243	substrate-binding domain-containing protein
000271_271	phospholipase D family protein
000298_298	hypothetical protein
000305_305	hypothetical protein
000306_306	hypothetical protein
000319_319	hypothetical protein
000369_369	hypothetical protein
000371_371	hypothetical protein
000419_419	extended-spectrum class A beta-lactamase CTX-M-15
000451_451	transglycosylase SLT domain-containing protein
000455_455	type IV conjugative transfer system pilin TraA
000458_458	type-F conjugative transfer system secretin TraK
000462_462	type IV conjugative transfer system lipoprotein TraV
000469_469	type-F conjugative transfer system protein TraW
000470_470	conjugal transfer pilus assembly protein TraU
000472_472	type-F conjugative transfer system pilin assembly protein TrbC
000473_473	type-F conjugative transfer system mating-pair stabilization protein TraN
000475_475	type-F conjugative transfer system pilin assembly protein TraF
000478_478	type-F conjugative transfer system pilin assembly thiol-disulfide isomerase TrbB
000481_481	conjugal transfer pilus assembly protein TraH
000484_484	conjugal transfer complement resistance protein TraT
000492_492	thermonuclease family protein
000514_514	substrate-binding domain-containing protein
000540_540	alpha,alpha-trehalase
000541_541	TonB-dependent siderophore receptor
000542_542	membrane-bound lytic murein transglycosylase EmtA
000562_562	Slp family lipoprotein
000582_582	PhoP/PhoQ regulator MgrB
000587_587	carboxy terminal-processing peptidase
000598_598	YebY family protein
000600_600	CopC domain-containing protein YobA
000615_615	zinc ABC transporter substrate-binding protein ZnuA
000639_639	arabinose ABC transporter substrate-binding protein
000664_661	cystine ABC transporter substrate-binding protein
000666_663	lipoprotein YedD
000677_674	porin OmpC
000683_678	L,D-transpeptidase
000708_700	siderophore yersiniabactin receptor FyuA
000716_708	lytic transglycosylase domain-containing protein
000719_711	type IV secretion system protein
000720_712	EexN family lipoprotein
000722_714	hypothetical protein
000724_716	P-type conjugative transfer protein VirB9
000727_719	cag pathogenicity island Cag12 family protein
000728_720	TrbM/KikA/MpfK family conjugal transfer protein
000769_761	serine-type D-Ala-D-Ala carboxypeptidase DacD
000775_767	SDR family oxidoreductase
000806_798	hypothetical protein
000816_808	polysaccharide export protein
000817_809	capsule assembly Wzi family protein
000843_835	ABC transporter substrate-binding protein
000862_854	RcnB family protein
000873_865	ABC transporter substrate-binding protein
000874_866	beta-glucosidase BglX
000878_870	D-alanyl-D-alanine endopeptidase
000881_873	multidrug resistance outer membrane protein MdtQ
000885_877	carbohydrate porin
000893_885	galactose/glucose ABC transporter substrate-binding protein MglB
000898_890	catecholate siderophore receptor CirA
000915_907	bifunctional murein DD-endopeptidase/murein LD-carboxypeptidase
000917_909	extracellular solute-binding protein
000927_919	serine hydrolase
000935_926	serine protease inhibitor ecotin
000942_933	FAD:protein FMN transferase ApbE
000943_934	porin OmpC
000952_943	glycerophosphodiester phosphodiesterase
000962_953	YfaZ family outer membrane protein
001007_998	histidine ABC transporter substrate-binding protein HisJ
001008_999	lysine/arginine/ornithine ABC transporter substrate-binding protein ArgT
001032_1023	penicillin-insensitive murein endopeptidase
001040_1031	long-chain fatty acid transporter FadL
001041_1032	phospholipid-binding lipoprotein MlaA
001048_1038	hypothetical protein
001049_1039	fimbrial protein
001050_1040	fimbria/pilus outer membrane usher protein
001051_1041	molecular chaperone
001052_1042	type 1 fimbrial protein
001053_1043	fimbrial protein
001097_1087	DUF2502 domain-containing protein
001128_1112	thiosulfate/sulfate ABC transporter substrate-binding protein CysP
001131_1115	RpoE-regulated lipoprotein
001134_1118	N-acetylmuramoyl-L-alanine amidase AmiA
001156_1140	DUF1176 domain-containing protein
001168_1152	outer membrane protein assembly factor BamC
001174_1158	beta-barrel assembly-enhancing protease
001191_1175	sulfatase-like hydrolase/transferase
001198_1182	outer membrane protein assembly factor BamB
001206_1190	alpha-2-macroglobulin
001223_1207	DUF1007 family protein
001235_1219	two-component system QseEF-associated lipoprotein QseG
001264_1248	outer membrane protein assembly factor BamE
001305_1289	sigma-E factor regulatory protein RseB
001318_1302	YfiM family lipoprotein
001327_1307	outer membrane protein assembly factor BamD
001334_1314	YfiR family protein
001336_1316	OmpA family protein
001349_1329	outer membrane protein assembly factor BamE
001358_1337	multidrug efflux RND transporter periplasmic adaptor subunit OqxA
001365_1344	ABC transporter substrate-binding protein
001371_1350	transporter substrate-binding domain-containing protein
001372_1351	fimbrial protein
001373_1352	molecular chaperone
001374_1353	fimbrial protein
001375_1354	fimbria/pilus outer membrane usher protein
001376_1355	molecular chaperone
001377_1356	fimbrial protein
001398_1377	glycine betaine/L-proline ABC transporter substrate-binding protein ProX
001410_1389	BON domain-containing protein
001421_1395	metal ABC transporter substrate-binding protein
001425_1399	lytic murein transglycosylase B
001459_1433	CBM35 domain-containing protein
001460_1434	carbohydrate porin
001467_1441	metal ABC transporter substrate-binding protein
001476_1450	TonB-dependent receptor
001478_1452	hemin ABC transporter substrate-binding protein
001494_1468	murein hydrolase activator NlpD
001506_1480	aminopeptidase
001507_1481	DUF3142 domain-containing protein
001508_1482	hypothetical protein
001541_1515	aliphatic sulfonate ABC transporter substrate-binding protein
001563_1537	YgdI/YgdR family lipoprotein
001567_1541	murein transglycosylase A
001614_1585	N-acetylmuramoyl-L-alanine amidase AmiC
001619_1590	pitrilysin
001621_1592	prepilin-type N-terminal cleavage/methylation domain-containing protein
001623_1594	prepilin peptidase-dependent protein
001632_1603	YgdI/YgdR family lipoprotein
001650_1621	ABC transporter substrate-binding protein
001651_1622	carbohydrate porin
001660_1631	KdgM family porin OmpK26
001669_1640	type 3 fimbria minor subunit MrkF
001670_1641	type 3 fimbria adhesin subunit MrkD
001671_1642	type 3 fimbria usher protein MrkC
001672_1643	type 3 fimbria chaperone MrkB
001673_1644	type 3 fimbria major subunit MrkA
001676_1647	DUF1471 domain-containing protein
001683_1654	type 1 fimbrial major subunit FimA
001684_1655	fimbrial protein
001685_1656	fimbria/pilus periplasmic chaperone
001686_1657	fimbrial biogenesis usher protein
001687_1658	fimbrial protein
001688_1659	fimbrial protein
001689_1660	fimbrial protein
001693_1664	YtcA family lipoprotein
001696_1667	MdtP family multidrug efflux transporter outer membrane subunit
001704_1675	hypothetical protein
001709_1680	carboxymuconolactone decarboxylase family protein
001713_1683	amidase activator ActS
001718_1688	bifunctional protein-disulfide isomerase/oxidoreductase DsbC
001728_1698	copper resistance protein
001729_1699	protein-disulfide reductase DsbD family protein
001730_1700	thioredoxin domain-containing protein
001740_1710	Xaa-Pro aminopeptidase
001748_1717	oxidative stress defense protein
001755_1724	M48 family metallopeptidase
001756_1725	OprD family outer membrane porin
001778_1747	deoxyribonuclease I
001790_1759	DUF2884 domain-containing protein
001795_1764	membrane-bound lytic murein transglycosylase MltC
001812_1780	YghX family hydrolase
001826_1794	cell division protein FtsP
001830_1798	YgiW/YdeI family stress tolerance OB fold protein
001840_1808	outer membrane channel protein TolC
001841_1809	DUF1190 family protein
001852_1820	TIGR04211 family SH3 domain-containing protein
001875_1842	hypothetical protein
001921_1888	HdeA/HdeB family chaperone
001923_1890	transporter substrate-binding domain-containing protein
001924_1891	YfdX family protein
001926_1893	acid-activated periplasmic chaperone HdeB
001948_1915	autoinducer 2 ABC transporter substrate-binding protein LsrB
001969_1936	DUF1090 domain-containing protein
001979_1946	Spy/CpxP family protein refolding chaperone
001980_1947	OB-fold putative lipoprotein
001988_1954	penicillin-binding protein activator
001991_1957	division/outer membrane stress-associated lipid-binding lipoprotein
002005_1971	lipoprotein NlpI
002016_1981	YfaZ family outer membrane protein
002026_1990	serine-type D-Ala-D-Ala carboxypeptidase
002036_2000	phospholipid-binding protein MlaC
002044_2008	lipopolysaccharide ABC transporter substrate-binding protein LptA
002068_2032	serine endoprotease DegQ
002081_2045	peroxide/acid stress response protein YhcN
002082_2046	DUF1471 family stress response protein YhcN-B
002097_2061	protein-methionine-sulfoxide reductase catalytic subunit MsrP
002108_2072	efflux RND transporter periplasmic adaptor subunit
002110_2074	hypothetical protein
002171_2130	FKBP-type peptidyl-prolyl cis-trans isomerase
002188_2147	peptidylprolyl isomerase A
002201_2160	DNA uptake porin HofQ
002202_2161	HofP DNA utilization family protein
002220_2179	YdgH/BhsA/McbA-like domain containing protein
002248_2207	gamma-glutamyltransferase
002249_2208	DUF2756 family protein
002254_2213	sn-glycerol-3-phosphate ABC transporter substrate-binding protein UgpB
002261_2220	high-affinity branched-chain amino acid ABC transporter substrate-binding protein LivK
002263_2222	branched chain amino acid ABC transporter substrate-binding protein LivJ
002279_2238	DcrB family lipoprotein
002291_2250	nickel ABC transporter substrate-binding protein
002305_2264	phosphatase PAP2 family protein
002318_2277	pitrilysin family protein
002321_2280	cellulose synthase complex outer membrane protein BcsC
002322_2281	cellulose synthase complex periplasmic endoglucanase BcsZ
002323_2282	cellulose biosynthesis cyclic di-GMP-binding regulatory protein BcsB
002330_2289	glycosyl hydrolase family 8
002332_2291	cellulose synthase subunit BcsC-related outer membrane protein
002333_2292	cellulose biosynthesis cyclic di-GMP-binding regulatory protein BcsB
002342_2301	ABC transporter substrate-binding protein
002345_2302	ankyrin repeat domain-containing protein
002352_2309	OmpA family lipoprotein
002358_2315	DUF3053 domain-containing protein
002366_2323	YsaB family lipoprotein
002372_2329	D-xylose ABC transporter substrate-binding protein
002376_2333	protein bax
002377_2334	alpha-amylase
002401_2358	murein hydrolase activator EnvC
002402_2359	divergent polysaccharide deacetylase family protein
002431_2388	HlyD family efflux transporter periplasmic adaptor subunit
002439_2396	NAD-dependent DNA ligase LigB
002448_2405	YiiQ family protein
002452_2409	sulfate ABC transporter substrate-binding protein
002480_2436	lipoprotein NlpA
002491_2447	multidrug efflux RND transporter periplasmic adaptor subunit EefA
002493_2449	multidrug efflux RND transporter outer membrane subunit EefC
002498_2454	YicS family protein
002510_2466	carbohydrate porin
002514_2470	2-aminoethylphosphonate ABC transporter substrate-binding protein
002548_2504	YceK/YidQ family lipoprotein
002555_2511	BamA/TamA family outer membrane protein
002556_2512	hypothetical protein
002589_2545	alpha/beta hydrolase-fold protein
002590_2546	carbohydrate porin
002595_2551	phosphate ABC transporter substrate-binding protein PstS
002618_2574	ribose ABC transporter substrate-binding protein RbsB
002631_2583	thiol:disulfide interchange protein DsbA
002652_2604	formate dehydrogenase-N subunit alpha
002654_2606	YdgH/BhsA/McbA-like domain containing protein
002673_2625	rhamnose ABC transporter substrate-binding protein
002684_2636	cell-envelope stress modulator CpxP
002699_2651	bifunctional UDP-sugar hydrolase/5'-nucleotidase
002707_2659	metal-binding protein ZinT
002718_2670	TonB-dependent vitamin B12 receptor BtuB
002772_2713	lipoprotein
002781_2722	phospholipase A
002847_2779	DUF1481 domain-containing protein
002848_2780	zinc resistance sensor/chaperone ZraP
002887_2815	maltose/maltodextrin ABC transporter substrate-binding protein MalE
002889_2817	maltoporin
002890_2818	maltose operon protein MalM
002907_2835	acid phosphatase AphA
002912_2840	lytic transglycosylase F
002913_2841	TonB-dependent siderophore receptor
002915_2843	tannase/feruloyl esterase family alpha/beta hydrolase
002917_2845	outer membrane protein assembly factor BamA
002923_2851	extracellular solute-binding protein
002936_2864	fimbrial protein
002937_2865	fimbrial assembly chaperone
002938_2866	fimbria/pilus outer membrane usher protein
002939_2867	fimbrial protein
002940_2868	type 1 fimbrial protein
002941_2869	cation/acetate symporter ActP
002946_2874	tetratricopeptide repeat protein
002953_2881	ABC transporter substrate-binding protein
002957_2885	DDRRRQL repeat protein YjdP
002983_2911	DsbA family protein
002986_2914	poly-beta-1,6-N-acetyl-D-glucosamine N-deacetylase PgaB
002987_2915	poly-beta-1,6 N-acetyl-D-glucosamine export porin PgaA
002995_2922	DUF1176 domain-containing protein
002997_2924	protein-disulfide reductase DsbD
003005_2932	DUF4156 domain-containing protein
003010_2937	fimbrial protein
003011_2938	fimbria/pilus outer membrane usher protein
003012_2939	molecular chaperone
003013_2940	fimbrial protein
003017_2944	entericidin A/B family lipoprotein
003018_2945	lipoprotein toxin entericidin B
003020_2947	lipocalin family protein
003027_2954	miniconductance mechanosensitive channel MscM
003031_2958	transporter substrate-binding domain-containing protein
003038_2962	N-acetylmuramoyl-L-alanine amidase AmiB
003052_2976	DUF1471 family protease activator YjfN
003053_2977	biofilm peroxide resistance protein BsmA
003064_2988	hypothetical protein
003066_2990	DUF1471 domain-containing protein
003079_3003	2',3'-cyclic-nucleotide 2'-phosphodiesterase
003081_3005	YtfJ family protein
003086_3010	autotransporter assembly complex protein TamA
003092_3016	galactofuranose ABC transporter, galactofuranose-binding protein YtfQ
003099_3023	aldose 1-epimerase family protein
003103_3027	cytochrome b562
003107_3031	DUF4311 domain-containing protein
003112_3036	lactonase family protein
003151_3075	ABC transporter substrate-binding protein
003180_3103	hypothetical protein
003189_3112	carbohydrate porin
003191_3114	DUF3833 domain-containing protein
003192_3115	hypothetical protein
003200_3123	lipocalin family protein
003204_3127	cation efflux system protein CusF
003205_3128	efflux transporter outer membrane subunit
003220_3139	autoinducer 2 ABC transporter substrate-binding protein
003248_3167	YfaZ family outer membrane protein
003252_3171	hypothetical protein
003295_3214	DUF2501 domain-containing protein
003319_3235	molecular chaperone OsmY
003334_3250	murein transglycosylase
003339_3255	protein CreA
003350_3266	hypothetical protein
003358_3274	DUF2541 family protein
003381_3297	citrate (pro-3S)-lyase subunit beta
003387_3303	YgdI/YgdR family lipoprotein
003395_3311	peptidylprolyl isomerase SurA
003396_3312	LPS assembly protein LptD
003412_3328	thiamine ABC transporter substrate binding subunit
003456_3372	prepilin peptidase-dependent pilin
003467_3383	hypothetical protein
003468_3384	DUF2950 family protein
003475_3391	hypothetical protein
003476_3392	YacC family pilotin-like protein
003477_3393	multicopper oxidase CueO
003485_3401	polysaccharide deacetylase family protein
003501_3417	type II secretion system minor pseudopilin GspJ
003502_3418	type II secretion system minor pseudopilin GspI
003503_3419	type II secretion system minor pseudopilin GspH
003504_3420	type II secretion system major pseudopilin GspG
003507_3423	GspD family T2SS secretin variant PulD
003510_3426	pullulanase-type alpha-1,6-glucosidase
003512_3428	type II secretion system pilot lipoprotein GspS
003515_3431	ferrichrome porin FhuA
003517_3433	Fe(3+)-hydroxamate ABC transporter substrate-binding protein FhuD
003523_3439	vitamin B12 ABC transporter substrate-binding protein BtuF
003526_3442	serine endoprotease DegP
003540_3456	outer membrane protein assembly factor BamA
003541_3457	molecular chaperone Skp
003556_3472	envelope stress response activation lipoprotein NlpE
003557_3473	YaeF family permuted papain-like enzyme
003560_3476	Rcs stress response system protein RcsF
003561_3477	methionine ABC transporter substrate-binding lipoprotein MetQ
003576_3486	murein transglycosylase D
003588_3497	peptidoglycan meso-diaminopimelic acid protein amidase
003596_3505	glycerophosphodiester phosphodiesterase family protein
003627_3536	fimbrial protein
003628_3537	fimbrial protein
003629_3538	outer membrane usher protein
003632_3541	fimbrial protein
003650_3558	phosphoporin PhoE
003651_3559	NlpC/P60 family protein
003658_3566	phosphonate ABC transporter substrate-binding protein
003661_3569	common pilus major fimbrillin subunit EcpA
003662_3570	fimbrial chaperone EcpB
003663_3571	CS1-pili formation C-terminal domain-containing protein
003664_3572	fimbrial adhesin EcpD
003665_3573	fimbria/pilus periplasmic chaperone
003669_3577	ABC transporter substrate-binding protein
003675_3583	ABC transporter substrate-binding protein
003683_3591	taurine ABC transporter substrate-binding protein
003690_3598	D-alanyl-D-alanine-carboxypeptidase/endopeptidase AmpH
003693_3601	DUF1615 domain-containing protein
003700_3608	alkaline phosphatase
003701_3609	PsiF family protein
003739_3647	nucleoside-specific channel-forming protein Tsx
003740_3648	DUF3251 domain-containing protein
003770_3678	cytochrome o ubiquinol oxidase subunit II
003772_3680	lipoprotein
003780_3688	helix-hairpin-helix domain-containing protein
003790_3698	ammonium transporter AmtB
003792_3700	YbaY family lipoprotein
003804_3711	maltodextrin ABC transporter substrate-binding protein
003807_3714	arabinogalactan endo-beta-1,4-galactanase
003810_3717	maltoporin
003822_3729	multidrug efflux RND transporter periplasmic adaptor subunit AcrA
003824_3731	mechanosensitive channel MscK
003839_3746	bifunctional UDP-sugar hydrolase/5'-nucleotidase UshA
003850_3757	multifunctional acyl-CoA thioesterase I/protease I/lysophospholipase L1
003854_3761	porin
003866_3772	hypothetical protein
003867_3773	hydroxyisourate hydrolase
003873_3779	fimbrial protein
003874_3780	molecular chaperone
003875_3781	fimbria/pilus outer membrane usher protein
003876_3782	fimbrial protein
003879_3785	DUF1471 domain-containing protein
003885_3791	hypothetical protein
003891_3797	sugar ABC transporter substrate-binding protein
003898_3804	carbohydrate porin
003905_3811	ABC transporter substrate-binding protein
003906_3812	hypothetical protein
003907_3813	RcnB family protein
003911_3817	ABC transporter substrate-binding protein
003915_3821	arylsulfatase
003927_3833	YncE family protein
003928_3834	TonB-dependent siderophore receptor
003933_3839	Exc2 family lipoprotein
003953_3859	MBL fold metallo-hydrolase
003957_3863	efflux RND transporter periplasmic adaptor subunit
003959_3865	phosphodiester glycosidase family protein
003961_3867	ABC transporter substrate-binding protein
003970_3876	transporter substrate-binding domain-containing protein
003980_3886	ABC transporter substrate-binding protein
003986_3892	Ivy family C-type lysozyme inhibitor
003999_3905	DUF2291 family protein
004000_3906	D-ribose ABC transporter substrate-binding protein
004002_3908	siderophore enterobactin receptor FepA
004010_3916	Fe2+-enterobactin ABC transporter substrate-binding protein
004024_3930	sugar ABC transporter substrate-binding protein
004028_3934	histidine phosphatase family protein
004042_3948	sugar ABC transporter substrate-binding protein
004050_3956	thiol:disulfide interchange protein DsbG
004055_3961	ribonuclease I
004066_3972	D-alanyl-D-alanine carboxypeptidase DacA
004067_3973	endolytic peptidoglycan transglycosylase RlpA
004075_3981	LPS assembly lipoprotein LptE
004078_3984	filamentous hemagglutinin N-terminal domain-containing protein
004079_3985	ShlB/FhaC/HecB family hemolysin secretion/activation protein
004083_3989	amino acid ABC transporter substrate-binding protein
004105_4004	chitoporin
004106_4005	ChiQ/YbfN family lipoprotein
004144_4043	cyd operon protein YbgE
004149_4048	Tol-Pal system beta propeller repeat protein TolB
004150_4049	peptidoglycan-associated lipoprotein Pal
004151_4050	cell division protein CpoB
004164_4055	YbgS-like family protein
004174_4065	molybdate ABC transporter substrate-binding protein
004187_4078	hypothetical protein
004190_4081	efflux RND transporter periplasmic adaptor subunit
004193_4084	putative acyl-CoA thioester hydrolase
004237_4128	DUF1471 family protein YbiJ
004239_4130	DUF1471 domain-containing protein
004242_4133	mechanosensitive channel protein
004245_4136	glutamine ABC transporter substrate-binding protein GlnH
004248_4139	outer membrane protein OmpX
004255_4146	L,D-transpeptidase
004269_4160	glutathione ABC transporter substrate-binding protein GsiB
004275_4166	PQQ-dependent sugar dehydrogenase
004278_4169	serine-type D-Ala-D-Ala carboxypeptidase
004292_4183	spermidine/putrescine ABC transporter substrate-binding protein PotF
004300_4191	arginine ABC transporter substrate-binding protein ArtJ
004303_4194	arginine ABC transporter substrate-binding protein ArtI
004305_4196	lipoprotein
004307_4198	N-acetylmuramoyl-L-alanine amidase
004330_4221	outer membrane lipoprotein chaperone LolA
004333_4224	dimethylsulfoxide reductase subunit A
004359_4250	L,D-transpeptidase
004360_4251	YcbK family protein
004363_4254	porin OmpK35
004375_4266	sulfonate ABC transporter substrate-binding protein
004384_4275	membrane integrity-associated transporter subunit PqiC
004389_4280	porin OmpA
004399_4290	YbhB/YbcL family Raf kinase inhibitor-like protein
004404_4295	ABC transporter substrate-binding protein
004422_4312	hypothetical protein
004425_4315	bifunctional glucose-1-phosphatase/inositol phosphatase
004439_4329	lysozyme inhibitor LprI family protein
004442_4332	DUF3574 domain-containing protein
004445_4335	iron uptake system protein EfeO
004446_4336	iron uptake transporter deferrochelatase/peroxidase subunit
004448_4338	DsbA family protein
004464_4351	glucans biosynthesis protein MdoG
004466_4353	YceK/YidQ family lipoprotein
004476_4363	lipoprotein
004502_4389	YcfL family protein
004503_4390	penicillin-binding protein activator LpoB
004509_4396	TonB-dependent siderophore receptor
004513_4400	multiple stress resistance protein BhsA
004514_4401	L,D-transpeptidase family protein
004534_4421	spermidine/putrescine ABC transporter substrate-binding protein PotD
004574_4461	fructose-asparagine asparaginase
004578_4465	hypothetical protein
004581_4468	DUF333 domain-containing protein
004602_4489	hypothetical protein
004605_4492	MipA/OmpV family protein
004612_4499	glycoside hydrolase family 18 protein
004617_4504	phosphatase PAP2 family protein
004624_4511	sulfurtransferase
004627_4514	ABC transporter substrate-binding protein
004637_4524	ATP-independent periplasmic protein-refolding chaperone Spy
004640_4527	osmotically-inducible lipoprotein OsmE
004656_4543	TonB-dependent siderophore receptor
004660_4547	outer membrane protein OmpW
004662_4549	catecholate siderophore receptor Fiu
004684_4571	hypothetical protein
004697_4584	osmotically-inducible lipoprotein OsmB
004709_4596	ABC transporter substrate-binding protein SapA
004730_4617	peptide ABC transporter substrate-binding protein
004734_4621	alpha/beta hydrolase
004753_4640	T6SS immunity phospholipase A1-binding lipoprotein Tli1-KP
004754_4641	T6SS immunity phospholipase A1-binding lipoprotein Tli1-KP
004755_4642	T6SS immunity phospholipase A1-binding lipoprotein Tli1-KP
004763_4650	type VI secretion system lipoprotein TssJ
004769_4656	YdgH/BhsA/McbA-like domain containing protein
004778_4665	MetQ/NlpA family ABC transporter substrate-binding protein
004795_4682	porin OmpK37
004797_4684	DUF333 domain-containing protein
004798_4685	heat shock protein HslJ
004802_4689	YnbE family lipoprotein
004803_4690	YdbL family protein
004808_4695	ABC transporter substrate-binding protein
004818_4705	primary-amine oxidase
004837_4724	efflux transporter outer membrane subunit
004842_4729	aldo/keto reductase
004873_4760	hypothetical protein
004878_4765	DUF1471 family protein YdgH
004899_4786	mechanosensitive ion channel
004923_4810	serine protease
004924_4811	acid resistance repetitive basic protein Asr
004935_4822	selenate/tellurate reductase subunit YnfE
004936_4823	DUF1161 domain-containing protein
004937_4824	YnfC family lipoprotein
004939_4826	DUF1283 family protein
004969_4856	broad-spectrum class A beta-lactamase SHV-11
004981_4868	urea ABC transporter substrate-binding protein
004982_4869	urea ABC transporter permease subunit UrtB
004989_4876	multiple antibiotic resistance protein MarB
005027_4914	MetQ/NlpA family ABC transporter substrate-binding protein
005043_4930	glycoside hydrolase family 10 protein
005044_4931	fimbrial protein
005045_4932	fimbria/pilus outer membrane usher protein
005046_4933	molecular chaperone
005047_4934	fimbrial protein
005048_4935	hypothetical protein
005053_4940	siderophore esterase IroE
005083_4970	alpha/beta hydrolase
005096_4983	aldo/keto reductase
005102_4989	phosphoglycerate transport regulator PgtC
005127_5014	E3 ubiquitin--protein ligase
005135_5022	transporter substrate-binding domain-containing protein
005170_5057	DUF4056 domain-containing protein
005175_5062	ABC transporter substrate-binding protein
005182_5069	alpha/beta hydrolase
005209_5096	YdeI family stress tolerance OB fold protein
005221_5108	Vmh family MBL fold metallo-hydrolase
005231_5118	inorganic diphosphatase
005233_5120	TIGR04028 family ABC transporter substrate-binding protein
005246_5133	formate dehydrogenase-N subunit alpha
005259_5146	ABC transporter substrate-binding protein
005265_5152	carbohydrate porin
005279_5166	YgdI/YgdR family lipoprotein
005280_5167	YncE family protein
005281_5168	TonB-dependent receptor PqqU
005291_5178	ABC transporter substrate-binding protein
005296_5183	hypothetical protein
005303_5190	putative ABC transporter substrate-binding protein YdcS
005308_5195	hypothetical protein
005309_5196	DUF2554 family protein
005316_5203	DUF3313 domain-containing protein
005321_5208	glucan biosynthesis protein
005332_5219	RND transporter
005354_5241	C-type lysozyme inhibitor
005356_5243	outer membrane lipoprotein SlyB
005362_5249	superoxide dismutase [Cu-Zn
005370_5257	C40 family peptidase
005381_5268	acid resistance repetitive basic protein Asr
005394_5278	YdgH/BhsA/McbA-like domain containing protein
005400_5284	ABC transporter substrate-binding protein
005405_5289	anti-virulence regulator CigR family protein
005415_5299	ABC transporter substrate-binding protein
005421_5305	ABC transporter substrate-binding protein
005433_5317	LysR family transcriptional regulator
005437_5321	3-hydroxyacyl-CoA dehydrogenase family protein
005454_5338	TonB family protein
005455_5339	hypothetical protein
005458_5342	cytochrome c-type biogenesis protein
005466_5350	cytochrome c
005468_5352	gluconate 2-dehydrogenase subunit 3 family protein
005472_5356	ABC transporter substrate-binding protein
005483_5367	basic amino acid ABC transporter substrate-binding protein
005485_5369	ABC transporter substrate-binding protein
005492_5376	ABC transporter substrate-binding protein
005493_5377	ABC transporter substrate-binding protein
005508_5392	ABC transporter substrate-binding protein
005520_5404	major outer membrane lipoprotein
005521_5405	L,D-transpeptidase family protein
005531_5415	efflux RND transporter periplasmic adaptor subunit
005535_5419	ABC transporter substrate-binding protein
005541_5425	hypothetical protein
005553_5436	NlpC/P60 family protein
005556_5439	MetQ/NlpA family lipoprotein
005570_5453	hypothetical protein
005571_5454	YdiY family protein
005578_5461	YceI family protein
005587_5470	oligopeptide ABC transporter substrate-binding protein OppA
005614_5492	YchO/YchP family invasin
005619_5497	CmpA/NrtA family ABC transporter substrate-binding protein
005632_5510	lipoprotein insertase outer membrane protein LolB
005641_5519	sugar ABC transporter substrate-binding protein
005644_5522	type VI secretion system lipoprotein TssJ
005653_5531	SUMF1/EgtB/PvdO family nonheme iron enzyme
005654_5532	SUMF1/EgtB/PvdO family nonheme iron enzyme
005656_5534	SUMF1/EgtB/PvdO family nonheme iron enzyme
005658_5536	SUMF1/EgtB/PvdO family nonheme iron enzyme
005695_5573	broad-spectrum class A beta-lactamase TEM-1
005697_5575	oxacillin-hydrolyzing class D beta-lactamase OXA-9

## Sheet: H pylori 26695
AFV41244.1	hypothetical protein C694_00115
AFV41255.1	hypothetical protein C694_00170
AFV41258.1	conjugal plasmid transfer system protein
AFV41263.1	hypothetical protein C694_00210
AFV41275.1	hypothetical protein C694_00270
AFV41297.1	hypothetical protein C694_00380
AFV41298.1	hypothetical protein C694_00385
AFV41299.1	hypothetical protein C694_00390
AFV41306.1	hypothetical protein C694_00425
AFV41316.1	hypothetical protein C694_00475
AFV41320.1	hypothetical protein C694_00495
AFV41324.1	2',3'-cyclic-nucleotide 2'-phosphodiesterase
AFV41347.1	hypothetical protein C694_00630
AFV41348.1	hypothetical protein C694_00635
AFV41349.1	hypothetical protein C694_00640
AFV41354.1	hypothetical protein C694_00665
AFV41370.1	hypothetical protein C694_00745
AFV41377.1	hypothetical protein C694_00780
AFV41381.1	hypothetical protein C694_00800
AFV41395.1	cell binding factor 2
AFV41410.1	hypothetical protein C694_00945
AFV41423.1	hypothetical protein C694_01010
AFV41425.1	hypothetical protein C694_01020
AFV41431.1	hypothetical protein C694_01050
AFV41433.1	hypothetical protein C694_01060
AFV41447.1	bifunctional methionine sulfoxide reductase A/B protein
AFV41450.1	hypothetical protein C694_01145
AFV41452.1	hypothetical protein C694_01155
AFV41454.1	hypothetical protein C694_01165
AFV41455.1	hypothetical protein C694_01170
AFV41458.1	hypothetical protein C694_01185
AFV41459.1	hypothetical protein C694_01190
AFV41465.1	hypothetical protein C694_01220
AFV41470.1	flagellar basal body P-ring protein
AFV41477.1	hypothetical protein C694_01280
AFV41478.1	outer membrane protein HopG
AFV41481.1	hypothetical protein C694_01300
AFV41499.1	ATP-dependent nuclease (addB)
AFV41508.1	hypothetical protein C694_01435
AFV41513.1	toxin-like outer membrane protein
AFV41522.1	dipeptide ABC transporter periplasmic dipeptide-binding protein (dppA)
AFV41528.1	hypothetical protein C694_01535
AFV41529.1	hypothetical protein C694_01540
AFV41542.1	hypothetical protein C694_01605
AFV41548.1	nuclease NucT
AFV41549.1	hypothetical protein C694_01640
AFV41550.1	flagellar basal body L-ring protein
AFV41594.1	hypothetical protein C694_01895
AFV41598.1	thiol:disulfide interchange protein (dsbC)
AFV41605.1	hypothetical protein C694_01950
AFV41629.1	biotin sulfoxide reductase
AFV41631.1	hypothetical protein C694_02080
AFV41634.1	neuraminyllactose-binding hemagglutinin HpaA
AFV41638.1	hypothetical protein C694_02115
AFV41675.1	VirB7 type IV secretion protein
AFV41689.1	outer membrane protein (omp11)
AFV41690.1	molybdenum ABC transporter periplasmic molybdate-binding protein (modA)
AFV41694.1	hypothetical protein C694_02445
AFV41704.1	catalase-like protein
AFV41705.1	hypothetical protein C694_02500
AFV41706.1	hypothetical protein C694_02505
AFV41711.1	hypothetical protein C694_02530
AFV41718.1	phospholipase A1
AFV41725.1	hypothetical protein C694_02610
AFV41728.1	hypothetical protein C694_02625
AFV41737.1	hypothetical protein C694_02670
AFV41741.1	cag pathogenicity island protein (cag3)
AFV41748.1	cag pathogenicity island protein (cag8)
AFV41749.1	cag pathogenicity island protein (cag9)
AFV41752.1	cag pathogenicity island protein T
AFV41757.1	cag pathogenicity island protein (cag16)
AFV41759.1	cag pathogenicity island protein (cag18)
AFV41760.1	cag pathogenicity island protein (cag19)
AFV41762.1	cag pathogenicity island protein (cag21)
AFV41765.1	cag pathogenicity island protein (cag24)
AFV41782.1	hypothetical protein C694_02905
AFV41817.1	tumor necrosis factor alpha-inducing protein
AFV41827.1	hypothetical protein C694_03130
AFV41828.1	membrane fusion protein (mtrC)
AFV41830.1	hypothetical protein C694_03145
AFV41848.1	hypothetical protein C694_03245
AFV41852.1	hydrogenase (NiFe) small subunit HydA
AFV41857.1	hypothetical protein C694_03290
AFV41858.1	hypothetical protein C694_03295
AFV41859.1	hypothetical protein C694_03300
AFV41866.1	lytic murein transglycosylase
AFV41878.1	processing protease (ymxG)
AFV41881.1	hypothetical protein C694_03410
AFV41891.1	hypothetical protein C694_03470
AFV41900.1	hypothetical protein C694_03515
AFV41903.1	flagellar biosynthesis protein
AFV41905.1	iron(III) dicitrate transport protein (fecA)
AFV41919.1	hypothetical protein C694_03620
AFV41922.1	outer membrane protein (omp15)
AFV41925.1	hypothetical protein C694_03650
AFV41926.1	hypothetical protein C694_03655
AFV41933.1	hypothetical protein C694_03700
AFV41935.1	hypothetical protein C694_03710
AFV41940.1	hypothetical protein C694_03735
AFV41959.1	hypothetical protein C694_03840
AFV41962.1	cell division protein FtsX
AFV41963.1	hypothetical protein C694_03860
AFV41975.1	hypothetical protein C694_03920
AFV41984.1	N-acetylmuramoyl-L-alanine amidase
AFV41992.1	hypothetical protein C694_04005
AFV41994.1	hypothetical protein C694_04015
AFV41995.1	hypothetical protein C694_04020
AFV41996.1	lipoprotein chaperone
AFV41999.1	hypothetical protein C694_04040
AFV42007.1	hypothetical protein C694_04080
AFV42008.1	flagellar sheath adhesin hpaA
AFV42018.1	iron(III) dicitrate transport protein (fecA)
AFV42028.1	hypothetical protein C694_04185
AFV42045.1	hypothetical protein C694_04270
AFV42048.1	hypothetical protein C694_04290
AFV42049.1	hypothetical protein C694_04295
AFV42050.1	outer membrane protein P1 (ompP1)
AFV42074.1	hypothetical protein C694_04420
AFV42082.1	CDP-diacylglycerol pyrophosphatase
AFV42085.1	hypothetical protein C694_04475
AFV42107.1	hypothetical protein C694_04600
AFV42124.1	hypothetical protein C694_04695
AFV42125.1	hypothetical protein C694_04700
AFV42126.1	hypothetical protein C694_04705
AFV42135.1	hypothetical protein C694_04750
AFV42143.1	hypothetical protein C694_04790
AFV42153.1	amino acid ABC transporter substrate-binding protein
AFV42158.1	protein tRNA-associated locus protein
AFV42167.1	hypothetical protein C694_04910
AFV42182.1	nickel-cobalt-cadmium resistance protein (nccB)
AFV42194.1	hypothetical protein C694_05055
AFV42215.1	hypothetical protein C694_05170
AFV42225.1	protease (pqqE)
AFV42231.1	serine protease
AFV42241.1	hypothetical protein C694_05320
AFV42268.1	hypothetical protein C694_05455
AFV42269.1	hypothetical protein C694_05460
AFV42270.1	hypothetical protein C694_05465
AFV42279.1	outer membrane protein
AFV42294.1	hypothetical protein C694_05585
AFV42296.1	hypothetical protein C694_05595
AFV42298.1	hypothetical protein C694_05605
AFV42310.1	hypothetical protein C694_05665
AFV42318.1	hypothetical protein C694_05705
AFV42319.1	hypothetical protein C694_05710
AFV42325.1	hypothetical protein C694_05740
AFV42329.1	hypothetical protein C694_05760
AFV42331.1	gamma-glutamyltranspeptidase
AFV42338.1	hypothetical protein C694_05805
AFV42339.1	peptidoglycan-associated lipoprotein precursor
AFV42340.1	translocation protein TolB
AFV42349.1	F0F1 ATP synthase subunit B
AFV42369.1	hypothetical protein C694_05970
AFV42370.1	hypothetical protein C694_05975
AFV42380.1	hypothetical protein C694_06025
AFV42386.1	glutamine ABC transporter periplasmic glutamine-binding protein (glnH)
AFV42387.1	hypothetical protein C694_06060
AFV42391.1	hypothetical protein C694_06080
AFV42403.1	alpha-carbonic anhydrase
AFV42405.1	hypothetical protein C694_06150
AFV42409.1	flagellar motility protein
AFV42429.1	F0F1 ATP synthase subunit C
AFV42432.1	organic solvent tolerance protein
AFV42442.1	cytochrome c-553
AFV42459.1	hypothetical protein C694_06420
AFV42469.1	oligopeptide ABC transporter periplasmic oligopeptide-binding protein (oppA)
AFV42492.1	paralysed flagella protein (pflA)
AFV42504.1	hypothetical protein C694_06645
AFV42506.1	hypothetical protein C694_06655
AFV42540.1	hypothetical protein C694_06825
AFV42544.1	hypothetical protein C694_06845
AFV42545.1	hypothetical protein C694_06850
AFV42546.1	cation efflux system protein (czcA)
AFV42551.1	hypothetical protein C694_06880
AFV42560.1	hypothetical protein C694_06925
AFV42568.1	protease
AFV42598.1	competence lipoprotein
AFV42617.1	hypothetical protein C694_07210
AFV42622.1	iron(III) dicitrate transport protein (fecA)
AFV42644.1	hypothetical protein C694_07365
AFV42658.1	lipoprotein
AFV42661.1	hypothetical protein C694_07460
AFV42674.1	hypothetical protein C694_07525
AFV42675.1	hypothetical protein C694_07530
AFV42676.1	hypothetical protein C694_07535
AFV42677.1	membrane-associated lipoprotein (lpp20)
AFV42678.1	hypothetical protein C694_07545
AFV42682.1	cytochrome c551 peroxidase
AFV42683.1	putative secreted motility protein
AFV42684.1	hypothetical protein C694_07575
AFV42688.1	hypothetical protein C694_07595
AFV42690.1	hypothetical protein C694_07605
AFV42699.1	flagellar basal body P-ring biosynthesis protein FlgA
AFV42711.1	lipase-like protein
AFV42734.1	hypothetical protein C694_07825
AFV42735.1	iron-regulated outer membrane protein
AFV42746.1	hypothetical protein C694_07895
AFV42747.1	hypothetical protein C694_07900
AFV42749.1	hypothetical protein C694_07910
AFV42763.1	ubiquinol-cytochrome c reductase, iron-sulfur subunit
AFV42769.1	hypothetical protein C694_08010
AFV42785.1	iron(III) ABC transporter periplasmic iron-binding protein (ceuE)
AFV42786.1	iron(III) ABC transporter periplasmic iron-binding protein (ceuE)
AFV42788.1	hypothetical protein C694_08105
AFV42792.1	hypothetical protein C694_08125
AFV42795.1	rare lipoprotein A
AFV42796.1	regulatory protein DniR
AFV42803.1	hypothetical protein C694_08180
AFV42804.1	hypothetical protein C694_08185
