# Supplementary material for: Identification of candidate nucleomodulins in ESKAPE bacteria – in silico prediction of bacterial proteins harboring canonical nuclear localization sequences
Source: Front Cell Infect Microbiol. 2026 Jun 15;16:1840752. doi: 10.3389/fcimb.2026.1840752 (PMC13311002; doi:10.3389/fcimb.2026.1840752)
Supplement: Supplementary file 2 [file Table2.xlsx]

## Sheet: S aureus
EDCC5055 hybrid (132)	EDCC5464 (126)	SH1000 (119)	EDCC5458 (140)	Nucpred (>0.6)	NucImport (Import)	NucImport (NLS)	SignalP
ABC transporters and related proteins
ABC transporter ATP-binding protein	ABC transporter ATP-binding protein	ABC transporter ATP-binding protein	ABC transporter permease 001524_1475
ABC transporter permease	ABC transporter permease	ABC transporter permease	ABC transporter permease 001172_1126
ABC transporter permease VraG	ABC transporter permease VraG	ABC transporter permease VraG	ABC transporter substrate-binding protein 001238_1192				X
ATP-binding protein 000875_864	Fe(3+) dicitrate ABC transporter substrate-binding protein	Fe(3+) dicitrate ABC transporter substrate-binding protein	ATP-binding protein 000665_621
ATP-binding protein 001499_1446	peptide ABC transporter substrate-binding protein	peptide ABC transporter substrate-binding protein	Fe(3+) dicitrate ABC transporter substrate-binding protein 002679_2607				X
Fe(3+) dicitrate ABC transporter substrate-binding protein			peptide ABC transporter substrate-binding protein 001287_1239				X
peptide ABC transporter substrate-binding protein
7	5	5	6
Other transporters and exporters
DedA family protein	DedA family protein	DedA family protein	DedA family protein 002337_2265
DHA2 family efflux MFS transporter permease subunit	DHA2 family efflux MFS transporter permease subunit	DHA2 family efflux MFS transporter permease subunit	DHA2 family efflux MFS transporter permease subunit 002503_2431
mechanosensitive ion channel family protein	mechanosensitive ion channel family protein	protein translocase subunit SecDF	mechanosensitive ion channel family protein 001825_1755
membrane protein insertase YidC	membrane protein insertase YidC	PTS transporter subunit EIIC	membrane protein insertase YidC 002775_2694				X
protein translocase subunit SecDF	protein translocase subunit SecDF	mechanosensitive ion channel family protein	MFS transporter 001298_1250
PTS transporter subunit EIIC	PTS transporter subunit EIIC	membrane protein insertase YidC	Na+/H+ antiporter Mnh2 subunit G 001557_1508
			protein translocase subunit SecDF 000472_429				X
			PTS transporter subunit EIIC 002001_1931
6	6	6	8
DNA and RNA metabolism
ATP-dependent DNA helicase DinG	ATP-dependent DNA helicase DinG	ATP-dependent DNA helicase DinG	ATP-dependent DNA helicase DinG 000740_696
DEAD/DEAH box helicase	DEAD/DEAH box helicase 000025_20	DEAD/DEAH box helicase 000997_985	DEAD/DEAH box helicase 002784_2703	0.740	0.962	0.737
DEAD/DEAH box helicase	DEAD/DEAH box helicase 002120_2078	DEAD/DEAH box helicase 001504_1447	DEAD/DEAH box helicase 000550_506	0.69	0.731
DNA polymerase III subunit delta	DNA polymerase III subunit delta	DNA polymerase III subunit delta	DNA polymerase III subunit delta 000522_478	0.65
DNA topoisomerase (ATP-hydrolyzing) subunit B	DNA topoisomerase (ATP-hydrolyzing) subunit B	DNA topoisomerase (ATP-hydrolyzing) subunit B	DNA topoisomerase (ATP-hydrolyzing) subunit B 002126_2054
DNA topoisomerase IV subunit B	DNA topoisomerase IV subunit B	DNA topoisomerase IV subunit B	DNA topoisomerase IV subunit B 000841_796
ribonuclease M5	DNA-processing protein DprA	ribonuclease R	HIRAN domain-containing protein 000058_55
ribonuclease R	ribonuclease M5	RNA methyltransferase	HNH endonuclease 000085_82
RNA methyltransferase	ribonuclease R	RNA polymerase sigma factor RpoD	ribonuclease M5 001712_1647
RNA polymerase sigma factor RpoD	RNA methyltransferase	transcription-repair coupling factor	ribonuclease R 001401_1352	0.69
RNA-directed DNA polymerase	RNA polymerase sigma factor RpoD	type I DNA topoisomerase	RNA methyltransferase 001068_1022
transcription-repair coupling factor	transcription-repair coupling factor	type I restriction endonuclease subunit R	RNA polymerase sigma factor RpoD 000547_503
type I DNA topoisomerase	type I restriction endonuclease subunit R	ribonuclease M5	type I DNA topoisomerase 000952_907
type I restriction endonuclease subunit R	NYN domain-containing protein	NYN domain-containing protein	type I restriction endonuclease subunit R 001998_1928	0.720	0.813	0.813
NYN domain-containing protein			transcription-repair coupling factor 001700_1635	0.62
			NYN domain-containing protein 001653_1604
15	14	14	16
Hypothetical proteins
hypothetical protein 000183_176	hypothetical protein 000302_288	hypothetical protein 000182_175	hypothetical protein 000370_327	0.63
hypothetical protein 000334_326	hypothetical protein 000443_429	hypothetical protein 000333_325	hypothetical protein 000070_67
hypothetical protein 000498_488	hypothetical protein 000596_582	hypothetical protein 000497_487	hypothetical protein 000620_576	0.90
hypothetical protein 000812_801	hypothetical protein 001306_1269	hypothetical protein 000815_804	hypothetical protein 000625_581				X
hypothetical protein 001191_1178	hypothetical protein 001455_1417	hypothetical protein 001177_1164	hypothetical protein 000702_658				X
hypothetical protein 001881_1814	hypothetical protein 001620_1580	hypothetical protein 001791_1725	hypothetical protein 000812_767
hypothetical protein 002024_1957	hypothetical protein 001940_1899	hypothetical protein 001999_1933	hypothetical protein 001194_1148
hypothetical protein 002088_2021	hypothetical protein 002299_2256	hypothetical protein 002089_2023	hypothetical protein 001503_1454	0.690	0..822	0.637	X
hypothetical protein 002178_2111		hypothetical protein 001935_1869	hypothetical protein 002212_2140	0.62
			hypothetical protein 002504_2432
9	8	9	10
Metabolic enzymes
acyltransferase family protein	acyltransferase family protein	acyltransferase family protein	acyltransferase family protein 002277_2205
alkaline phosphatase	alkaline phosphatase	alkaline phosphatase	alkaline phosphatase 002211_2139				X
cardiolipin synthase	cardiolipin synthase	cardiolipin synthase	alpha/beta hydrolase 002505_2433
dihydrolipoyllysine-residue succinyltransferase	dihydrolipoyllysine-residue succinyltransferase	dihydrolipoyllysine-residue succinyltransferase	cardiolipin synthase 002777_2696
FAD-dependent monooxygenase	FAD-dependent monooxygenase	FAD-dependent monooxygenase	dihydrolipoyllysine-residue succinyltransferase 000783_738
glycerol-3-phosphate dehydrogenase/oxidase	glycerol-3-phosphate dehydrogenase/oxidase	glycerol-3-phosphate dehydrogenase/oxidase	FAD-dependent monooxygenase 002551_2479
isoprenyl transferase	isoprenyl transferase	isoprenyl transferase	glycerol-3-phosphate dehydrogenase/oxidase 000900_855
LeuA family protein	lipase	lipoate--protein ligase 002469_2401	imidazole glycerol phosphate synthase subunit HisF 002164_2092
lipoate--protein ligase 002554_2485	lipoate--protein ligase 000950_934	lipoate--protein ligase 000440_430	inositol monophosphatase 001166_1120
lipoate--protein ligase 000441_431	lipoate--protein ligase 001563_1523	rhodanese-like domain-containing protein	isoprenyl transferase 000940_895
polysaccharide deacetylase family protein	polysaccharide deacetylase family protein	succinate dehydrogenase flavoprotein subunit	lipoate--protein ligase 001249_1203
rhodanese-like domain-containing protein	rhodanese-like domain-containing protein	type I glyceraldehyde-3-phosphate dehydrogenase	lipoate--protein ligase 001858_1788
ribulokinase	succinate dehydrogenase flavoprotein subunit	polysaccharide deacetylase family protein	polysaccharide deacetylase family protein 002156_2084				X
succinate dehydrogenase flavoprotein subunit	type I glyceraldehyde-3-phosphate dehydrogenase		rhodanese-like domain-containing protein 000575_531
type I glyceraldehyde-3-phosphate dehydrogenase			succinate dehydrogenase flavoprotein subunit 001056_1010
			type I glyceraldehyde-3-phosphate dehydrogenase 001409_1360
15	14	13	16
cell wall, envelope and peptidoglycan-related proteins
bifunctional lysylphosphatidylglycerol flippase/synthetase MprF	bifunctional lysylphosphatidylglycerol flippase/synthetase MprF	bifunctional lysylphosphatidylglycerol flippase/synthetase MprF	bifunctional lysylphosphatidylglycerol flippase/synthetase MprF 000835_790
glycine glycyltransferase FemA	glycine glycyltransferase FemA	glycine glycyltransferase FemA	glycine glycyltransferase FemA 000821_776
glycine glycyltransferase FemB	glycine glycyltransferase FemB	LCP family protein	glycine glycyltransferase FemB 000820_775
LCP family protein	LCP family protein	lipid II:glycine glycyltransferase	LCP family protein 000833_788
lipid II:glycine glycyltransferase	lipid II:glycine glycyltransferase	monofunctional peptidoglycan glycosyltransferase SgtB	lipid II:glycine glycyltransferase 002595_2523
monofunctional peptidoglycan glycosyltransferase SgtB	monofunctional peptidoglycan glycosyltransferase SgtB	N-acetylglucosaminyldiphosphoundecaprenol N-acetyl-beta-D-mannosaminyltransferase TarA	monofunctional peptidoglycan glycosyltransferase SgtB 000188_185	0.75
N-acetylglucosaminyldiphosphoundecaprenol N-acetyl-beta-D-mannosaminyltransferase TarA	N-acetylglucosaminyldiphosphoundecaprenol N-acetyl-beta-D-mannosaminyltransferase TarA	transglycosylase domain-containing protein	N-acetylglucosaminyldiphosphoundecaprenol N-acetyl-beta-D-mannosaminyltransferase TarA 001550_1501
transglycosylase domain-containing protein	transglycosylase domain-containing protein		transglycosylase domain-containing protein 000745_701
8	8	7	8
DNA/genome mobilization and mobile elements
conjugal transfer protein	DNA translocase FtsK 002302_2259	IS1182 family transposase 001224_1211	BppU family phage baseplate upper protein 001083_1037
DNA translocase FtsK 000700_689	DNA translocase FtsK 001822_1781	IS1182 family transposase 001130_1117	conjugal transfer protein 000662_618	0.780	0.608
DNA translocase FtsK 001194_1181	group II intron reverse transcriptase/maturase	IS200/IS605 family transposase 001229_1216	DNA translocase FtsK 000367_324	1.00	0.993	0.814
IS1182 family transposase 001238_1225	integrase	IS200/IS605 family transposase 002279_2211	DNA translocase FtsK 000924_879	0.70
IS1182 family transposase 001144_1131	IS1182 family transposase	DNA translocase FtsK 000699_688	IS1182 family transposase 000323_280	0.79
IS200/IS605 family transposase 001243_1230	IS1182-like element ISSau3 family transposase	DNA translocase FtsK 001180_1167	IS200/IS605 family transposase 002045_1975
IS200/IS605 family transposase 002244_2177	IS200/IS605 family transposase 002424_2373		IS200/IS605 family transposase 002244_2172
IS200/IS605 family transposase 002367_2298	IS200/IS605 family transposase 000773_757		minor capsid protein 001104_1058
IS200/IS605 family transposase 000848_837	IS200/IS605 family transposase 001532_1494		phage tail tape measure protein 000691_647	0.670	0.929
protein rep	IS3 family transposase 002377_2334		phage tail tape measure protein 000100_97
tyrosine-type recombinase/integrase	IS3 family transposase 002425_2374		recombinase family protein 002715_2634
			terminase large subunit 000087_84
			tyrosine-type recombinase/integrase 000053_50	0.76
11	11	6	13
Cellular and surface structure proteins
cell division protein FtsQ/DivIB	cell division protein FtsQ/DivIB	cell division protein FtsQ/DivIB	cell division protein FtsQ/DivIB 001018_973	0.980	0.972	0.859
cell division protein FtsZ	cell division protein FtsZ	cell division protein FtsZ	cell division protein FtsZ 001016_971
elastin-binding protein EbpS	collagen adhesin Cna	elastin-binding protein EbpS	elastin-binding protein EbpS 000713_669	0.950	0.683
fibronectin-binding protein FnbA	elastin-binding protein EbpS	fibronectin-binding protein FnbA	fibronectin-binding protein FnbA 002348_2276				X
fibronectin-binding protein FnbB	fibronectin-binding protein FnbA	fibronectin-binding protein FnbB	fibronectin-binding protein FnbB 02349_2277				X
iron-regulated surface determinant protein IsdD	fibronectin-binding protein FnbB	iron-regulated surface determinant protein IsdD	iron-regulated surface determinant protein IsdD 001074_1028	0.62	0.916		X
LPXTG-anchored repetitive surface protein SasC	iron-regulated surface determinant protein IsdD	LPXTG-anchored repetitive surface protein SasC	LPXTG-anchored repetitive surface protein SasC 000352_309	0.79	0.949	0.849	X
MSCRAMM family adhesin clumping factor ClfA	LPXTG-anchored repetitive surface protein SasC	MSCRAMM family adhesin clumping factor ClfA	LPXTG-anchored surface protein SasG 002353_2281				X
SA1788 family PVL leukocidin-associated protein	MSCRAMM family adhesin clumping factor ClfA	SdrH family protein	MSCRAMM family adhesin clumping factor ClfA 001394_1346				X
SdrH family protein	MSCRAMM family adhesin SdrE	serine-rich repeat glycoprotein adhesin SasA	PVL family protein 000640_596	0.81	0.986	0.602
septum formation initiator family protein	SdrH family protein	staphylococcal protein A	SA1788 family PVL leukocidin-associated protein 001123_1077	0.60	0.722
serine-rich repeat glycoprotein adhesin SasA	septum formation initiator family protein	type VII secretion protein EssB	SA1788 family PVL leukocidin-associated protein 000078_75	0.720	0.794
staphylococcal protein A	serine-rich repeat glycoprotein adhesin SasA	von Willebrand factor binding protein Vwb	SdrH family protein 000037_34	0.65			X
tandem-type lipoprotein	type VII secretion protein EssB	YSIRK signal domain/LPXTG anchor domain surface protein	septum formation initiator family protein 001696_1631
type VII secretion protein EssB	von Willebrand factor binding protein Vwb	septum formation initiator family protein	serine-rich repeat glycoprotein adhesin SasA 002182_2110	0.64	0.914
von Willebrand factor binding protein Vwb			staphylococcal protein A 002080_2010				X
			tandem-type lipoprotein 001774_1704	0.72
			type VII secretion protein EssB 001906_1836
16	15	15	18
Signal transduction, regulation and stress response
helix-turn-helix domain-containing protein	accessory gene regulator AgrB	accessory gene regulator AgrB	accessory gene regulator AgrB 000033_30
putative metal homeostasis protein	hyperosmolarity resistance protein Ebh	sensor histidine kinase ArlS	helix-turn-helix domain-containing protein 000673_629	0.790	0.985	0.690
sensor histidine kinase ArlS	putative metal homeostasis protein	serine/threonine protein kinase Stk1	hyperosmolarity resistance protein Ebh 000760_715	0.780	0.962	0.761	X
serine/threonine protein kinase Stk1	sensor histidine kinase ArlS	hyperosmolarity resistance protein Ebh	putative metal homeostasis protein 002436_2364
Tex family protein	serine/threonine protein kinase Stk1	putative metal homeostasis protein	sensor histidine kinase ArlS 000781_736	0.67
E domain-containing protein	Tex family protein	Tex family protein	serine/threonine protein kinase Stk1 000982_937
FKLRK protein	E domain-containing protein	FKLRK protein	Tex family protein 002802_2721
SA1362 family protein	FKLRK protein	SA1362 family protein	SA1362 family protein 000577_533
	B domain-containing protein
	SA1362 family protein
8	10	8	8
Ribosome, translation and rRNA-related proteins
30S ribosomal protein S11	30S ribosomal protein S11	16S rRNA (cytosine(1402)-N(4))-methyltransferase RsmH	30S ribosomal protein S11 002633_2561
30S ribosomal protein S13	30S ribosomal protein S12	16S rRNA (guanine(527)-N(7))-methyltransferase RsmG	30S ribosomal protein S12 001640_1591
30S ribosomal protein S14	30S ribosomal protein S14	30S ribosomal protein S11	30S ribosomal protein S13 002632_2560
30S ribosomal protein S18	30S ribosomal protein S18	30S ribosomal protein S12	30S ribosomal protein S14 000859_814
30S ribosomal protein S21	30S ribosomal protein S21	30S ribosomal protein S13	30S ribosomal protein S18 001819_1749	0.63	0.846
30S ribosomal protein S9	30S ribosomal protein S9	30S ribosomal protein S14	30S ribosomal protein S21 000533_489	0.80	0.998	0.939
50S ribosomal protein L15	50S ribosomal protein L15	30S ribosomal protein S18	30S ribosomal protein S9 002641_2569
50S ribosomal protein L16	50S ribosomal protein L16	30S ribosomal protein S21	50S ribosomal protein L15 002627_2555
50S ribosomal protein L19	50S ribosomal protein L19	30S ribosomal protein S9	50S ribosomal protein L16 002615_2543
50S ribosomal protein L2	50S ribosomal protein L2	50S ribosomal protein L15	50S ribosomal protein L19 000961_916
50S ribosomal protein L20	50S ribosomal protein L20	50S ribosomal protein L16	50S ribosomal protein L2 002611_2539
50S ribosomal protein L21	50S ribosomal protein L21	50S ribosomal protein L19	50S ribosomal protein L20 000436_393	0.75	0.959
50S ribosomal protein L23	50S ribosomal protein L23	50S ribosomal protein L2	50S ribosomal protein L21 000462_419
50S ribosomal protein L3	50S ribosomal protein L3	50S ribosomal protein L20	50S ribosomal protein L23 002610_2538
50S ribosomal protein L32	50S ribosomal protein L32	50S ribosomal protein L21	50S ribosomal protein L3 002608_2536
50S ribosomal protein L34	50S ribosomal protein L34	50S ribosomal protein L23	50S ribosomal protein L32 001146_1100
50S ribosomal protein L35	50S ribosomal protein L35	50S ribosomal protein L3	50S ribosomal protein L34 02131_2059	0.770	0.989	0.644
50S ribosomal protein L4	50S ribosomal protein L4	50S ribosomal protein L32	50S ribosomal protein L35 000435_392	0.630	0.958
GTPase Era	50S ribosomal protein L9	50S ribosomal protein L34	50S ribosomal protein L4 002609_2537
phenylalanine--tRNA ligase subunit beta	GTPase Era	50S ribosomal protein L35	GTPase Era 000541_497
ribosome biogenesis GTPase YlqF	phenylalanine--tRNA ligase subunit beta	50S ribosomal protein L4	phenylalanine--tRNA ligase subunit beta 001066_1020
S1 domain-containing RNA-binding protein	ribosome biogenesis GTPase YlqF	GTPase Era	ribosome biogenesis GTPase YlqF 000959_914
signal recognition particle protein	S1 domain-containing RNA-binding protein	ribosome biogenesis GTPase YlqF	S1 domain-containing RNA-binding protein 001695_1630
SsrA-binding protein SmpB	signal recognition particle protein	S1 domain-containing RNA-binding protein	signal recognition particle protein 000965_920
translation elongation factor 4	SsrA-binding protein SmpB	SsrA-binding protein SmpB	SsrA-binding protein SmpB 001400_1351
translation initiation factor IF-2	translation elongation factor 4	translation elongation factor 4	translation elongation factor 4 000524_480
translation initiation factor IF-3	translation initiation factor IF-2	translation initiation factor IF-2	translation initiation factor IF-2 000931_886
translational GTPase TypA	translation initiation factor IF-3	translation initiation factor IF-3	translation initiation factor IF-3 000434_391
tryptophan--tRNA ligase	translational GTPase TypA	translational GTPase TypA	translational GTPase TypA 001164_1118
16S rRNA (cytosine(1402)-N(4))-methyltransferase RsmH	tryptophan--tRNA ligase	tryptophan--tRNA ligase	tryptophan--tRNA ligase 001281_1233
16S rRNA (guanine(527)-N(7))-methyltransferase RsmG	16S rRNA (cytosine(1402)-N(4))-methyltransferase RsmH	phenylalanine--tRNA ligase subunit beta	16S rRNA (cytosine(1402)-N(4))-methyltransferase RsmH 001023_978
	16S rRNA (guanine(527)-N(7))-methyltransferase RsmG	signal recognition particle protein	16S rRNA (guanine(527)-N(7))-methyltransferase RsmG 002135_2063
31	32	32	32
Domain of unknown function
DUF1064 domain-containing protein	DUF1450 domain-containing protein	DUF1450 domain-containing protein	DUF1450 domain-containing protein 001593_1544	0.870	0.995	0.837
DUF1450 domain-containing protein	DUF4064 domain-containing protein	DUF1828 domain-containing protein	DUF1672 domain-containing protein 000705_661	0.89			X
DUF1542 domain-containing protein	DUF4887 domain-containing protein	DUF4064 domain-containing protein	DUF1828 domain-containing protein 000277_234	0.68
DUF1828 domain-containing protein		DUF4887 domain-containing protein	DUF4064 domain-containing protein 001170_1124	0.73
DUF4064 domain-containing protein			DUF4887 domain-containing protein 001411_1362	0.820	0.781	0.655
DUF4887 domain-containing protein
6	3	4	5

## Sheet: E faecium
V3_23x1608/ST117 (195)	V5_6182/ST1299 (202)	V6_7282/ST1299 (208)	E. faecium LFY64 (168)	V2_23x1609/ST80 (214)	Nucpred (>0.6)	NucImport (Import)	NucImport (NLS)	SignalP
ABC transporters and related proteins
ABC transporter	ABC transporter	ABC transporter	ABC transporter ATP-binding protein YtrE	ABC transporter 001638_1578
		ABC transporter ATP-binding protein	Bicarbonate transport ATP-binding protein CmpD
ABC transporter permease	ABC transporter permease	ABC transporter permease	High-affinity zinc uptake system ATP-binding protein ZnuC	ABC transporter permease 000217_214
ATP-binding cassette domain-containing protein 0906_877	ATP-binding cassette domain-containing protein 0876_847	ATP-binding cassette domain-containing protein 0855_829	Inner membrane ABC transporter permease protein YdcV	ATP-binding cassette domain-containing protein 0982_964
ATP-binding cassette domain-containing protein 2344_2263	ATP-binding cassette domain-containing protein 2171_2092	ATP-binding cassette domain-containing protein 2151_2075	putative ABC transporter ATP-binding protein	ATP-binding cassette domain-containing protein 2498_2429
			putative ABC transporter ATP-binding protein YxlF
AzlC family ABC transporter permease	AzlC family ABC transporter permease	AzlC family ABC transporter permease		AzlC family ABC transporter permease 002456_2387
metal ABC transporter ATP-binding protein	metal ABC transporter ATP-binding protein	metal ABC transporter ATP-binding protein		metal ABC transporter ATP-binding protein 000449_446
sugar ABC transporter permease	sugar ABC transporter permease	sugar ABC transporter permease		sugar ABC transporter permease 001319_1271
	carbohydrate ABC transporter permease	carbohydrate ABC transporter permease
7	8	9	6	7
Other transporters and exporters
			Ascorbate-specific permease IIC component UlaA
cation-translocating P-type ATPase 1424_1390	cation-translocating P-type ATPase 1274_1242	cation-translocating P-type ATPase 1252_1223	Calcium-transporting ATPase	cation-translocating P-type ATPase 0731_725
cation-translocating P-type ATPase 2591_2498	cation-translocating P-type ATPase 2421_2330	cation-translocating P-type ATPase 2401_2313	Calcium-transporting ATPase 1	cation-translocating P-type ATPase 1919_1855
			PTS system sugar transporter subunit IIA
threonine/serine exporter family protein	threonine/serine exporter family protein	threonine/serine exporter family protein	putative multiple-sugar transport system permease YteP	threonine/serine exporter family protein 001639_1579
membrane protein insertase YidC	membrane protein insertase YidC	membrane protein insertase YidC	Inner membrane protein YgaZ	membrane protein insertase YidC 001869_1805				X
PTS ascorbate transporter subunit IIC	PTS ascorbate transporter subunit IIC	PTS ascorbate transporter subunit IIC		PTS ascorbate transporter subunit II C 002847_2774
YidC/Oxa1 family membrane protein insertase	YidC/Oxa1 family membrane protein insertase	YidC/Oxa1 family membrane protein insertase		YidC/Oxa1 family membrane protein insertase 000940_934				X
	TRAP transporter substrate-binding protein	TRAP transporter substrate-binding protein
	preprotein translocase subunit SecY
PTS transporter subunit EIIC
7	8	7	6	6
DNA and RNA metabolism
			CRISPR-associated endonuclease Cas9
ATP-dependent DNA helicase	ATP-dependent DNA helicase	ATP-dependent DNA helicase	DEAD-box ATP-dependent RNA helicase CshA	ATP-dependent DNA helicase 002613_2541	0.68
ATP-dependent helicase	ATP-dependent helicase	ATP-dependent helicase	DEAD-box ATP-dependent RNA helicase CshA	ATP-dependent helicase 000483_477	0.77
DEAD/DEAH box helicase 0338_334	DEAD/DEAH box helicase 0332_328	DEAD/DEAH box helicase 0293_292	DEAD-box ATP-dependent RNA helicase CshB	DEAD/DEAH box helicase 2530_2461	0.60	0.982
DEAD/DEAH box helicase 0874_845	DEAD/DEAH box helicase 0842_813	DEAD/DEAH box helicase 0821_795	DNA gyrase subunit B	DEAD/DEAH box helicase 0104_102
DEAD/DEAH box helicase 2564_2471	DEAD/DEAH box helicase 2401_2310	DEAD/DEAH box helicase 2381_2293	DNA polymerase III PolC-type	DEAD/DEAH box helicase 0748_742
DNA topoisomerase (ATP-hydrolyzing) subunit B	DNA topoisomerase (ATP-hydrolyzing) subunit B	DNA topoisomerase (ATP-hydrolyzing) subunit B	DNA topoisomerase 1	DNA topoisomerase (ATP-hydrolyzing) subunit B 000933_927
DNA topoisomerase III	DNA topoisomerase III	DNA topoisomerase III	DNA topoisomerase 3	DNA topoisomerase III 000390_387	0.74
DNA topoisomerase IV subunit B	DNA topoisomerase IV subunit B	DNA topoisomerase IV subunit B	DNA topoisomerase 3	DNA topoisomerase IV subunit B 002727_2654
DNA translocase FtsK	DNA translocase FtsK	DNA translocase FtsK	DNA topoisomerase 4 subunit B	DNA translocase FtsK 001516_1463
DNA-directed RNA polymerase subunit delta	DNA-directed RNA polymerase subunit delta	DNA-directed RNA polymerase subunit delta	DNA translocase SpoIIIE	DNA-directed RNA polymerase subunit delta 001729_1668
type I DNA topoisomerase	type I DNA topoisomerase	type I DNA topoisomerase	DNA-invertase hin	type I DNA topoisomerase 002736_2663
group II intron reverse transcriptase/maturase 0738_712	group II intron reverse transcriptase/maturase 0706_680	group II intron reverse transcriptase/maturase 0684_661	Endonuclease III	group II intron reverse transcriptase/maturase 0987_969	0.81	0.857	0.611
group II intron reverse transcriptase/maturase 1399_1365	group II intron reverse transcriptase/maturase 2469_2378	group II intron reverse transcriptase/maturase 2449_2361	Endonuclease MutS2	group II intron reverse transcriptase/maturase 1051_1033	0.73
group II intron reverse transcriptase/maturase 2174_2093			Helicase IV	group II intron reverse transcriptase/maturase 1157_1139	0.74	0.69
group II intron reverse transcriptase/maturase 2278_2197			Initiator replication protein	group II intron reverse transcriptase/maturase 1944_1880	0.73
			Initiator replication protein	group II intron reverse transcriptase/maturase 2665_2593	0.81	0.857	0.611
site-specific integrase 1297_1266	site-specific integrase	site-specific integrase	Putative ATP-dependent DNA helicase YjcD	site-specific integrase 001663_1602
site-specific integrase 1674_1637	endonuclease III	endonuclease III	Putative TrmH family tRNA/rRNA methyltransferase	site-specific integrase 002048_1981	0.75
endonuclease III	endonuclease MutS2	endonuclease MutS2	Ribonuclease R	endonuclease III002546_2476
endonuclease MutS2	excinuclease ABC subunit UvrA	excinuclease ABC subunit UvrA	tRNA (guanine-N(7)-)-methyltransferase	endonuclease MutS2 000559_553	0.94
excinuclease ABC subunit UvrA	recombinase family protein	recombinase family protein	tRNA-specific adenosine deaminase	HNH endonuclease signature motif containing protein 000059_58
recombinase family protein			UvrABC system protein A	recombinase family protein 0887_881
tyrosine-type recombinase/integrase			putative chromosome-partitioning protein ParB	recombinase family protein 0649_643	0.74	0.788
			putative DNA-directed RNA polymerase subunit delta	terminase small subunit 000058_57
				terminase TerL endonuclease subunit 000057_56
				tyrosine-type recombinase/integrase 000372_369	0.65	0.832	0.678
				excinuclease ABC subunit UvrA 002188_2120
YaiI/YqxD family protein	YaiI/YqxD family protein	YaiI/YqxD family protein		YaiI/YqxD family protein 000752_746
23	19	19	25	28
Hypothetical proteins
			putative membrane protein
hypothetical protein 0112_109	hypothetical protein 0225_222	hypothetical protein0186_186	Uncharacterised protein 61653.1	hypothetical protein 0006_6
hypothetical protein 0235_232	hypothetical protein 0226_223	hypothetical protein0187_187	Uncharacterised protein 63293.1	hypothetical protein 0048_47	0.71	0.855
hypothetical protein 0236_233	hypothetical protein 0341_337	hypothetical protein 0302_301	Uncharacterised protein 63901.1	hypothetical protein 0064_63
hypothetical protein 0348_344	hypothetical protein 0363_358	hypothetical protein 0324_322	Uncharacterised protein 64121.1	hypothetical protein 0074_73
hypothetical protein 0369_364	hypothetical protein 0368_363	hypothetical protein0378_375	Uncharacterised protein 65572.1	hypothetical protein 0095_93
hypothetical protein 0378_373	hypothetical protein 0417_411	hypothetical protein 0329_327	Uncharacterised protein 67711.1	hypothetical protein 0206_203
hypothetical protein 0439_433	hypothetical protein 0654_629	hypothetical protein 0531_509	Uncharacterised protein 70916.1	hypothetical protein 0207_204
hypothetical protein 0590_565	hypothetical protein 0998_968	hypothetical protein 0632_610	Uncharacterised protein 71610.1	hypothetical protein 0346_343
hypothetical protein 0687_662	hypothetical protein 1006_976	hypothetical protein 0977_950	Uncharacterised protein 74373.1	hypothetical protein 0369_366
hypothetical protein 1026_996	hypothetical protein 1116_1086	hypothetical protein 0986_959	Uncharacterised protein 78045.1	hypothetical protein 0517_511
hypothetical protein 1033_1003	hypothetical protein 1117_1087	hypothetical protein 1094_1067	Uncharacterised protein 79317.1	hypothetical protein 0574_568
hypothetical protein 1141_1111	hypothetical protein 1413_1381	hypothetical protein 1095_1068	Uncharacterised protein 82148.1	hypothetical protein 1554_1501
hypothetical protein 1142_1112	hypothetical protein 1638_1595	hypothetical protein 1392_1363	Uncharacterised protein 87855.1	hypothetical protein 1655_1594	0.72	0.926	0.74
hypothetical protein 1271_1240	hypothetical protein 2073_1994	hypothetical protein 1613_1573	Uncharacterised protein 88396.1	hypothetical protein 1772_1708
hypothetical protein 1275_1244	hypothetical protein 2099_2020	hypothetical protein 2046_1970	Uncharacterised protein 91215.1	hypothetical protein 1994_1930				X
hypothetical protein 1279_1248	hypothetical protein 2119_2040	hypothetical protein 2073_1997	Uncharacterised protein 98033.1	hypothetical protein 2051_1984
hypothetical protein 1294_1263	hypothetical protein 2490_2399	hypothetical protein 2095_2019	Uncharacterised protein 99672.1	hypothetical protein 2066_1999
hypothetical protein 1350_1316	hypothetical protein 2547_2456	hypothetical protein 02553_2465	Uncharacterised protein 01708.1	hypothetical protein 2070_2003
hypothetical protein 1570_1536		hypothetical protein 2610_2522	Uncharacterised protein 01997.1	hypothetical protein 2074_2007
hypothetical protein 1767_1722			Uncharacterised protein 11002.1	hypothetical protein 2217_2149
hypothetical protein 2707_2614			Uncharacterised protein 12728.1	hypothetical protein 2370_2302
hypothetical protein 2764_2671			Uncharacterised protein 13105.1	hypothetical protein 2378_2310	0.66			X
			Uncharacterised protein 14498.1	hypothetical protein 2715_2642	0.95
			Uncharacterised protein 16897.1	hypothetical protein 2815_2742
			Uncharacterised protein 20316.1
			Uncharacterised protein 22009.1
22	18	19	Uncharacterised protein 27163.1	24
			Uncharacterised protein 35119.1
			Uncharacterised protein 36550.1
			Uncharacterised protein 37544.1
			Uncharacterised protein 38100.1
			Uncharacterised protein 38224.1
			Uncharacterised protein 38681.1
			Uncharacterised protein 40383.1
			Uncharacterised protein 40729.1
			Uncharacterised protein 40735.1
			Uncharacterised protein 43769.1
			Uncharacterised protein 44131.1
			Uncharacterised protein 47610.1
			Uncharacterised protein 48645.1
			Uncharacterised protein 50621.1
			Uncharacterised protein 50886.1
			Uncharacterised protein 51083.1
			Uncharacterised protein 52761.1
			Uncharacterised protein 52949.1
			Uncharacterised protein 53533.1
			Uncharacterised protein 53599.1
			Uncharacterised protein 54474.1
			YT79701.1
			YT95747.1
			51
Metabolic enzymes
5-formyltetrahydrofolate cyclo-ligase	5-formyltetrahydrofolate cyclo-ligase	5-formyltetrahydrofolate cyclo-ligase	GDSL-like Lipase/Acylhydrolase	5-formyltetrahydrofolate cyclo-ligase 002123_2055
beta-fructofuranosidase			N5-carboxyaminoimidazole ribonucleotide synthase	beta-fructofuranosidase 001973_1909
phosphomannomutase/phosphoglucomutase	phosphomannomutase/phosphoglucomutase	phosphomannomutase/phosphoglucomutase	Phosphomannomutase/phosphoglucomutase	phosphomannomutase/phosphoglucomutase 000438_435
N-acetyltransferase	N-acetyltransferase	N-acetyltransferase	putative 5-formyltetrahydrofolate cyclo-ligase	N-acetyltransferase 002777_2704
pyruvate:ferredoxin (flavodoxin) oxidoreductase	pyruvate:ferredoxin (flavodoxin) oxidoreductase	pyruvate:ferredoxin (flavodoxin) oxidoreductase	putative aminodeoxychorismate lyase	pyruvate:ferredoxin (flavodoxin) oxidoreductase 002203_2135
NAD(P)-dependent oxidoreductase			Pyruvate-flavodoxin oxidoreductase	NAD(P)-dependent oxidoreductase 001473_1420
serine hydrolase domain-containing protein			Exo-glucosaminidase LytG precursor	serine hydrolase domain-containing protein 002956_2864	0.74	0.752		X
glycerate kinase	glycerate kinase	glycerate kinase
phosphatase PAP2 family protein	phosphatase PAP2 family protein	phosphatase PAP2 family protein		phosphatase PAP2 family protein 000420_417
				C40 family peptidase 000351_348
5-(carboxyamino)imidazole ribonucleotide synthase	5-(carboxyamino)imidazole ribonucleotide synthase	5-(carboxyamino)imidazole ribonucleotide synthase		5-(carboxyamino)imidazole ribonucleotide synthase 002667_2595
polysaccharide biosynthesis protein 2037_1986	polysaccharide biosynthesis protein 1915_1866	polysaccharide biosynthesis protein 1888_1842		polysaccharide biosynthesis protein 001294_1246
polysaccharide biosynthesis protein 2166_2085	polysaccharide biosynthesis protein 1995_1916	polysaccharide biosynthesis protein 1969_1893		polysaccharide biosynthesis protein 001165_1147
12	9	9	7	12
cell wall, envelope and peptidoglycan-related proteins
cell wall synthase accessory phosphoprotein MacP	cell wall synthase accessory phosphoprotein MacP	cell wall synthase accessory phosphoprotein MacP	Bacterial membrane protein YfhO	cell wall synthase accessory phosphoprotein MacP 000407_404
class C sortase 0066_63	class C sortase	class C sortase	Chondroitin synthase	class C sortase 0415_412				X
class C sortase 1352_1318			Membrane protein insertase MisCA precursor	class C sortase 1992_1928				X
glucosaminidase domain-containing protein	glucosaminidase domain-containing protein	glucosaminidase domain-containing protein	Membrane protein insertase YidC precursor	glucosaminidase domain-containing protein 002555_2485				X
glycoside hydrolase family 73 protein	glycoside hydrolase family 73 protein	glycoside hydrolase family 73 protein	Muramidase-2 precursor	glycoside hydrolase family 73 protein 002677_2605
glycosyltransferase family 2 protein	glycosyltransferase family 2 protein	glycosyltransferase family 2 protein	Penicillin-binding protein 1A	glycosyltransferase family 2 protein 000001_1
LysM peptidoglycan-binding domain-containing protein	LysM peptidoglycan-binding domain-containing protein	LysM peptidoglycan-binding domain-containing protein	Penicillin-binding protein 1A/1B	LysM peptidoglycan-binding domain-containing protein 001274_1226				X
transglycosylase domain-containing protein	transglycosylase domain-containing protein	transglycosylase domain-containing protein	putative undecaprenyl-diphosphatase YbjG	transglycosylase domain-containing protein 001807_1743	0.68
endolytic transglycosylase MltG	endolytic transglycosylase MltG	endolytic transglycosylase MltG	Transglycosylase associated protein	endolytic transglycosylase MltG 002955_2863
glycosyl hydrolase	glycosyl hydrolase	glycosyl hydrolase	putative cell division protein YtgP	glycosyl hydrolase 001276_1228
glycoside hydrolase	glycoside hydrolase	glycoside hydrolase	putative cell division protein YtgP	glycoside hydrolase 000210_207
glycoside hydrolase family 1 protein	glycoside hydrolase family 1 protein	glycoside hydrolase family 1 protein		glycoside hydrolase family 1 protein 000286_283	0.96	0.883	0.605
PBP1A family penicillin-binding protein	PBP1A family penicillin-binding protein	PBP1A family penicillin-binding protein		PBP1A family penicillin-binding protein 002544_2474	0.71	0.74
	LPXTG cell wall anchor domain-containing protein	LPXTG cell wall anchor domain-containing protein
LCP family protein 0908_879	LCP family protein 0878_849	LCP family protein 0857_831		LCP family protein 1840_1776				X
LCP family protein 1503_1469	LCP family protein 1351_1319	LCP family protein 1330_1301		LCP family protein 2496_2427	0.81	0.784
YfhO family protein	YfhO family protein	YfhO family protein		YfhO family protein 000841_835				X
	alkaline shock response membrane anchor protein AmaP	alkaline shock response membrane anchor protein AmaP
16	17	17	11	16
DNA/genome mobilization and mobile elements
IS200/IS605 family element RNA-guided endonuclease TnpB	IS200/IS605 family element RNA-guided endonuclease TnpB 0813_785	IS200/IS605 family element RNA-guided endonuclease TnpB 0792_767	Integrase core domain protein	IS200/IS605 family element RNA-guided endonuclease TnpB 2255_2187	0.78
	IS200/IS605 family element RNA-guided endonuclease TnpB 0974_945	IS200/IS605 family element RNA-guided endonuclease TnpB 0954_928	Integrase core domain protein	IS200/IS605 family element RNA-guided endonuclease TnpB 2400_2331	0.78
	IS200/IS605 family element RNA-guided endonuclease TnpB 1079_1049	IS200/IS605 family element RNA-guided endonuclease TnpB 1057_1030	Integrase core domain protein	IS200/IS605 family element RNA-guided endonuclease TnpB 0309_306	0.78
	IS200/IS605 family element RNA-guided endonuclease TnpB 1440_1406	IS200/IS605 family element RNA-guided endonuclease TnpB 1419_1388	Integrase core domain protein	IS200/IS605 family element RNA-guided endonuclease TnpB 0840_834	0.78
	IS200/IS605 family element RNA-guided endonuclease TnpB 2418_2327	IS200/IS605 family element RNA-guided endonuclease TnpB 2398_2310	Microvirus J protein	IS200/IS605 family element RNA-guided endonuclease TnpB 1745_1683	0.78
	IS200/IS605 family element RNA-guided endonuclease TnpB 2481_2390	IS200/IS605 family element RNA-guided endonuclease TnpB 2463_2375	Phage Terminase
IS3 family transposase 0020_17	IS3 family transposase 0020_17	IS3 family transposase 0071_71	Putative transposon Tn552 DNA-invertase bin3	IS3 family transposase 0461_458	0.63
IS3 family transposase 1731_1691	IS3 family transposase 0112_109	IS3 family transposase 1134_1107	Putative transposon Tn552 DNA-invertase bin3	IS3 family transposase 0647_641	0.83	0.893
	IS3 family transposase 1155_1125	IS3 family transposase 1257_1228	Relaxase/Mobilisation nuclease domain protein	IS3 family transposase 1589_1531	0.83	0.909
	IS3 family transposase 1279_1247	IS3 family transposase 1576_1541	Transposase
	IS3 family transposase 1601_1563	IS3 family transposase 2668_2577	Tyrosine recombinase XerC
IS30 family transposase 0137_134	IS30 family transposase 0076_73	IS30 family transposase 0194_194	HNH endonuclease	IS30 family transposase 0660_654	0.70	0.67
IS30 family transposase 0243_240	IS30 family transposase 0233_230	IS30 family transposase 0231_231		IS30 family transposase 0759_753
IS30 family transposase 0584_559	IS30 family transposase 0270_267	IS30 family transposase 0399_396		IS30 family transposase 0808_802
IS30 family transposase 0848_820	IS30 family transposase 0438_432	IS30 family transposase 0524_502		IS30 family transposase 1439_1387
IS30 family transposase 0902_873	IS30 family transposase 0565_540	IS30 family transposase 0797_772		IS30 family transposase 1622_1562
IS30 family transposase 0943_914	IS30 family transposase 0655_630	IS30 family transposase 0851_825		IS30 family transposase 1743_1681
IS30 family transposase 1068_1038	IS30 family transposase 0818_790	IS30 family transposase 0863_837		IS30 family transposase 1838_1774	0.68	0.60
IS30 family transposase 1304_1272	IS30 family transposase 0872_843	IS30 family transposase 0893_867		IS30 family transposase 1960_1896
IS30 family transposase 1309_1277	IS30 family transposase 0884_855	IS30 family transposase 0949_923		IS30 family transposase 2035_1969	0.70	0.703
IS30 family transposase 1384_1350	IS30 family transposase 1041_1011	IS30 family transposase 0978_951		IS30 family transposase 2041_1975
IS30 family transposase 1698_1660	IS30 family transposase 1048_1018	IS30 family transposase 1020_993		IS30 family transposase 2196_2128
IS30 family transposase 1894_1847	IS30 family transposase 1165_1135	IS30 family transposase 1027_1000		IS30 family transposase 2336_2268
IS30 family transposase 2509_2416	IS30 family transposase 1179_1149	IS30 family transposase 1144_1117		IS30 family transposase 2502_2433
	IS30 family transposase 1226_1195	IS30 family transposase 1158_1131		IS30 family transposase 2556_2486
	IS30 family transposase 1246_1214	IS30 family transposase 1205_1177		IS30 family transposase 2838_2765
	IS30 family transposase 1442_1408	IS30 family transposase 1224_1195		IS30 family transposase 2960_2868
	IS30 family transposase 1566_1530	IS30 family transposase 1421_1390		IS30 family transposase 0199_196
	IS30 family transposase 1767_1722	IS30 family transposase 1542_1509
	IS30 family transposase 1781_1736	IS30 family transposase 1741_1699
	IS30 family transposase 1878_1829	IS30 family transposase 1755_1713
	IS30 family transposase 1944_1894	IS30 family transposase 1851_1805
	IS30 family transposase 2118_2039	IS30 family transposase 1918_1871
	IS30 family transposase 2137_2058	IS30 family transposase 2094_2018
	IS30 family transposase 2175_2096	IS30 family transposase 2117_2041
	IS30 family transposase 2308_2217	IS30 family transposase 2155_2079
	IS30 family transposase 2339_2248	IS30 family transposase 2288_2200
	IS30 family transposase 2362_2271	IS30 family transposase 2319_2231
		IS30 family transposase 2342_2254
IS30-like element IS6770 family transposase	IS30-like element IS6770 family transposase 0423_417	IS30-like element IS6770 family transposase 0384_381		IS30-like element IS6770 family transposase 002570_2500	0.60	0.894
	IS30-like element IS6770 family transposase 0802_774	IS30-like element IS6770 family transposase 0781_756
		IS30-like element IS6770 family transposase 2498_2410
IS3-like element ISEfa8 family transposase0407_401	IS3-like element ISEfa8 family transposase	IS3-like element ISEfa8 family transposase		IS3-like element ISEfa8 family transposase 1264_1216	0.80	0.955	0.701
IS3-like element ISEfa8 family transposase2068_2017				IS3-like element ISEfa8 family transposase 2110_2042	0.80	0.955	0.701
ISL3 family transposase				ISL3 family transposase 001028_1010
ParB/RepB/Spo0J family partition protein	ParB/RepB/Spo0J family partition protein	ParB/RepB/Spo0J family partition protein		ParB/RepB/Spo0J family partition protein 000947_941
				IS256-like element ISEf1 family transposase 000780_774	0.80
	IS21 family transposase	IS21 family transposase
conjugal transfer protein1389_1355	conjugal transfer protein	conjugal transfer protein 2081_2005		conjugal transfer protein 1044_1026
conjugal transfer protein2285_2204	conjugal transfer protein	conjugal transfer protein 2456_2368		conjugal transfer protein 1955_1891
23	45	47	12	33
Cellular and surface structure proteins
cell division site-positioning protein MapZ family protein	cell division site-positioning protein MapZ family protein	cell division site-positioning protein MapZ family protein	Capsular polysaccharide type 8 biosynthesis protein cap8A	cell division site-positioning protein MapZ family protein 002782_2709	0.76	0.96	0.781
fibronectin-binding protein EfbA	fibronectin-binding protein EfbA	fibronectin-binding protein EfbA		fibronectin-binding protein EfbA 002503_2434	0.86	0.958	0.781
flagellar motor switch protein	flagellar motor switch protein	flagellar motor switch protein	Signal recognition particle protein	flagellar motor switch protein 002931_2839	0.71	0.984
virulence-associated E family protein	virulence-associated E family protein	virulence-associated E family protein	Sortase family protein	virulence-associated E family protein 001671_1610
VTT domain-containing protein	VTT domain-containing protein	VTT domain-containing protein	Sortase family protein	VTT domain-containing protein 001418_1366
Wzz/FepE/Etk N-terminal domain-containing protein	Wzz/FepE/Etk N-terminal domain-containing protein	Wzz/FepE/Etk N-terminal domain-containing protein	SNARE associated Golgi protein	Wzz/FepE/Etk N-terminal domain-containing protein 001841_1777
SPJ_0845 family protein	SPJ_0845 family protein	SPJ_0845 family protein		SPJ_0845 family protein 002215_2147
				PrgI family protein 000353_350
				PcfB family protein 000358_355
AarF/UbiB family protein	AarF/UbiB family protein	AarF/UbiB family protein		AarF/UbiB family protein 000751_745
	YtxH domain-containing protein	YtxH domain-containing protein
	SpaA isopeptide-forming pilin-related protein	SpaA isopeptide-forming pilin-related protein
YesL family protein
9	10	10	5	10
Signal transduction, regulation and stress response
SdpI family protein	SdpI family protein	SdpI family protein	Anti-sigma-V factor RsiV	SdpI family protein 001913_1849
RsiV family protein	RsiV family protein	RsiV family protein	Chaperone protein DnaJ	RsiV family protein 001731_1670	0.74	0.91	0.793
RDD family protein	RDD family protein	RDD family protein	General stress protein 13	RDD family protein 002210_2142
ribosome biogenesis GTPase Der	ribosome biogenesis GTPase Der	ribosome biogenesis GTPase Der	GTPase Der	ribosome biogenesis GTPase Der 002763_2690
ribosome biogenesis GTPase YlqF	ribosome biogenesis GTPase YlqF	ribosome biogenesis GTPase YlqF	GTP-binding protein TypA/BipA	ribosome biogenesis GTPase YlqF 002739_2666
GlsB/YeaQ/YmgE family stress response membrane protein	GlsB/YeaQ/YmgE family stress response membrane protein	GlsB/YeaQ/YmgE family stress response membrane protein	Mga helix-turn-helix domain protein	GlsB/YeaQ/YmgE family stress response membrane protein 000766_760
iron-dependent repressor	iron-dependent repressor	iron-dependent repressor	putative protein kinase UbiB	iron-dependent repressor 001010_992
helix-turn-helix domain-containing protein 0365_360	helix-turn-helix domain-containing protein	helix-turn-helix domain-containing protein	Regulatory protein MsrR	helix-turn-helix domain-containing protein 0077_76	0.63	0.877
helix-turn-helix domain-containing protein 2301_2220	helix-turn-helix transcriptional regulator	helix-turn-helix transcriptional regulator	Transcriptional regulator LytR	helix-turn-helix domain-containing protein 1026_1008
helix-turn-helix transcriptional regulator 0123_120			zinc-responsive transcriptional regulator	helix-turn-helix transcriptional regulator 1214_1167
helix-turn-helix transcriptional regulator 2116_2064			RDD family protein	helix-turn-helix transcriptional regulator 0320_317
			Competence protein CoiA-like family protein	helix-turn-helix transcriptional regulator 0340_337	0.62	0.871
transcriptional regulator GutM	transcriptional regulator GutM	transcriptional regulator GutM		transcriptional regulator GutM 002345_2277
transcriptional regulator 0123_120	transcriptional regulator	transcriptional regulator		transcriptional regulator 000274_271	0.82	0.743
transcriptional regulator 0168_165
PIN/TRAM domain-containing protein	PIN/TRAM domain-containing protein	PIN/TRAM domain-containing protein		PIN/TRAM domain-containing protein 001108_1090
molecular chaperone DnaJ	molecular chaperone DnaJ	molecular chaperone DnaJ		molecular chaperone DnaJ 002182_2114
YlbF family regulator	YlbF family regulator	YlbF family regulator		YlbF family regulator 002632_2560
class I SAM-dependent methyltransferase	class I SAM-dependent methyltransferase	class I SAM-dependent methyltransferase		class I SAM-dependent methyltransferase 000002_2
class I SAM-dependent rRNA methyltransferase	class I SAM-dependent rRNA methyltransferase	class I SAM-dependent rRNA methyltransferase		class I SAM-dependent rRNA methyltransferase 002025_1959
competence protein CoiA family protein	competence protein CoiA family protein	competence protein CoiA family protein		competence protein CoiA family protein 001384_1332	0.75
FUSC family protein 1391_1357				FUSC family protein 001046_1028	0.75			X
FUSC family protein 2283_2202				FUSC family protein 001953_1889	0.63			X
				cysteine-rich VLP domain-containing protein 000343_340	0.83
putative metal homeostasis protein 2305_2224	putative metal homeostasis protein 2129_2050	putative metal homeostasis protein		putative metal homeostasis protein 1022_1004
putative metal homeostasis protein 2413_2320	putative metal homeostasis protein 2244_2153	putative metal homeostasis protein		putative metal homeostasis protein 0912_906
signal recognition particle protein	signal recognition particle protein	signal recognition particle protein		signal recognition particle protein 001924_1860
signal peptidase I	signal peptidase I	signal peptidase I		signal peptidase I 000154_151
tetratricopeptide repeat protein		tetratricopeptide repeat protein		tetratricopeptide repeat protein 000582_576
TIM44-like domain-containing protein		TIM44-like domain-containing protein		TIM44-like domain-containing protein 000587_581				X
				topology modulation protein 001893_1829	0.65	0.825
YihY/virulence factor BrkB family protein	YihY/virulence factor BrkB family protein	YihY/virulence factor BrkB family protein		YihY/virulence factor BrkB family protein 000024_24
YrhK family protein		YrhK family protein		YrhK family protein 000611_605
YueI family protein	YueI family protein	YueI family protein		YueI family protein 000822_816
YutD family protein	YutD family protein	YutD family protein		YutD family protein 001576_1522	0.73	0.94
32	24	27	12	34
Ribosome, translation and rRNA-related proteins
ABC-F type ribosomal protection protein Msr(C)	ABC-F type ribosomal protection protein Msr(C)	ABC-F type ribosomal protection protein Msr(C)	16S ribosomal RNA methyltransferase KsgA/Dim1 family protein	ABC-F type ribosomal protection protein Msr(C) 001097_1079	0.83	0.94	0.662
			30S ribosomal protein S11
translation elongation factor 4	translation elongation factor 4	translation elongation factor 4	30S ribosomal protein S12	translation elongation factor 4 002292_2224
translation initiation factor IF-2	translation initiation factor IF-2	translation initiation factor IF-2	30S ribosomal protein S13	translation initiation factor IF-2 002162_2094
translation initiation factor IF-3	translation initiation factor IF-3	translation initiation factor IF-3	30S ribosomal protein S18	translation initiation factor IF-3 000702_696
translational GTPase TypA	translational GTPase TypA	translational GTPase TypA	30S ribosomal protein S20	translational GTPase TypA 002638_2566
tRNA (guanosine(46)-N7)-methyltransferase TrmB	tRNA (guanosine(46)-N7)-methyltransferase TrmB	tRNA (guanosine(46)-N7)-methyltransferase TrmB	30S ribosomal protein S21	tRNA (guanosine(46)-N7)-methyltransferase TrmB 001344_1293
tRNA adenosine(34) deaminase TadA	tRNA adenosine(34) deaminase TadA	tRNA adenosine(34) deaminase TadA	30S ribosomal protein S9	tRNA adenosine(34) deaminase TadA 001573_1520
ribosome small subunit-dependent GTPase A	ribosome small subunit-dependent GTPase A	ribosome small subunit-dependent GTPase A	50S ribosomal protein L15	ribosome small subunit-dependent GTPase A 001149_1131
RNA methyltransferase	RNA methyltransferase	RNA methyltransferase	50S ribosomal protein L16	RNA methyltransferase 001570_1517
RNA polymerase recycling motor HelD	RNA polymerase recycling motor HelD	RNA polymerase recycling motor HelD	50S ribosomal protein L18	RNA polymerase recycling motor HelD 002899_2807	0.80
S1 domain-containing RNA-binding protein	S1 domain-containing RNA-binding protein	S1 domain-containing RNA-binding protein	50S ribosomal protein L19	S1 domain-containing RNA-binding protein 001168_1150
RsmF rRNA methyltransferase first C-terminal domain-containing protein	RsmF rRNA methyltransferase first C-terminal domain-containing protein	RsmF rRNA methyltransferase first C-terminal domain-containing protein	50S ribosomal protein L2	RsmF rRNA methyltransferase first C-terminal domain-containing protein 001570_1517
ribonuclease R	ribonuclease R	ribonuclease R	50S ribosomal protein L20	ribonuclease R 001752_1690
16S rRNA (cytosine(1402)-N(4))-methyltransferase RsmH	16S rRNA (cytosine(1402)-N(4))-methyltransferase RsmH	16S rRNA (cytosine(1402)-N(4))-methyltransferase RsmH	50S ribosomal protein L21	16S rRNA (cytosine(1402)-N(4))-methyltransferase RsmH 000124_122
16S rRNA (guanine(527)-N(7))-methyltransferase RsmG	16S rRNA (guanine(527)-N(7))-methyltransferase RsmG	16S rRNA (guanine(527)-N(7))-methyltransferase RsmG	50S ribosomal protein L23	16S rRNA (guanine(527)-N(7))-methyltransferase RsmG 000945_939
GTPase HflX	GTPase HflX	GTPase HflX	50S ribosomal protein L32	GTPase HflX 001621_1561	0.62
30S ribosomal protein S11	30S ribosomal protein S11	30S ribosomal protein S11	50S ribosomal protein L34	30S ribosomal protein S11 000855_849
30S ribosomal protein S12	30S ribosomal protein S12	30S ribosomal protein S12	50S ribosomal protein L35	30S ribosomal protein S12 000885_879
30S ribosomal protein S13	30S ribosomal protein S13	30S ribosomal protein S13	50S ribosomal protein L4	30S ribosomal protein S13 000856_850
30S ribosomal protein S18	30S ribosomal protein S18	30S ribosomal protein S18	Putative ribosome biogenesis GTPase RsgA	30S ribosomal protein S18 000929_923	0.66	0.953	0.602
30S ribosomal protein S20	30S ribosomal protein S20	30S ribosomal protein S20	Ribosomal RNA small subunit methyltransferase F	30S ribosomal protein S20 002621_2549
30S ribosomal protein S21	30S ribosomal protein S21	30S ribosomal protein S21	Ribosomal RNA small subunit methyltransferase G	30S ribosomal protein S21 001824_1760	0.84	0.992	0.698
30S ribosomal protein S9	30S ribosomal protein S9	30S ribosomal protein S9	Ribosomal RNA small subunit methyltransferase H	30S ribosomal protein S9 1004_986
30S ribosomal protein S9	30S ribosomal protein S9	30S ribosomal protein S9	Ribosome biogenesis GTPase A	30S ribosomal protein S9 2232_2164
50S ribosomal protein L15	50S ribosomal protein L15	50S ribosomal protein L15	Translation initiation factor IF-2	50S ribosomal protein L15 000861_855
50S ribosomal protein L16	50S ribosomal protein L16	50S ribosomal protein L16	Translation initiation factor IF-3	50S ribosomal protein L16 000873_867
50S ribosomal protein L18	50S ribosomal protein L18	50S ribosomal protein L18	Elongation factor 4	50S ribosomal protein L18 000864_858
50S ribosomal protein L19	50S ribosomal protein L19	50S ribosomal protein L19	GTPase HflX	50S ribosomal protein L19 001933_1869
50S ribosomal protein L2	50S ribosomal protein L2	50S ribosomal protein L2		50S ribosomal protein L2 000877_871
50S ribosomal protein L20	50S ribosomal protein L20	50S ribosomal protein L20		50S ribosomal protein L20 000700_694
50S ribosomal protein L21	50S ribosomal protein L21	50S ribosomal protein L21		50S ribosomal protein L21 000148_146
50S ribosomal protein L23	50S ribosomal protein L23	50S ribosomal protein L23		50S ribosomal protein L23 000878_872
50S ribosomal protein L32 0539_533	50S ribosomal protein L32 0521_515	50S ribosomal protein L32 0480_477		50S ribosomal protein L32 1018_1000
50S ribosomal protein L32 2309_2228	50S ribosomal protein L32 2133_2054	50S ribosomal protein L32 2113_2037		50S ribosomal protein L32 2883_2791
50S ribosomal protein L33	50S ribosomal protein L33	50S ribosomal protein L33		50S ribosomal protein L33 001020_1002
50S ribosomal protein L34	50S ribosomal protein L34	50S ribosomal protein L34		50S ribosomal protein L34 000938_932	0.85	0.991	0.671
50S ribosomal protein L35	50S ribosomal protein L35	50S ribosomal protein L35		50S ribosomal protein L35 000701_695	0.62	0.957	0.644
50S ribosomal protein L4	50S ribosomal protein L4	50S ribosomal protein L4		50S ribosomal protein L4 000879_873
38	38	38	29	38
Domain of unknown function
DUF1576 domain-containing protein	DUF1576 domain-containing protein	DUF1576 domain-containing protein	Helix-turn-helix domain protein 86654.1	DUF1576 domain-containing protein 002045_1979
DUF2179 domain-containing protein	DUF2179 domain-containing protein	DUF2179 domain-containing protein	Helix-turn-helix domain protein 23802.1	DUF2179 domain-containing protein 002719_2646
DUF3042 family protein	DUF3042 family protein	DUF3042 family protein	putative PIN and TRAM-domain containing protein precursor	DUF3042 family protein 002130_2062				X
DUF3324 domain-containing protein	DUF3324 domain-containing protein	DUF3324 domain-containing protein	Tim44-like domain protein	DUF3324 domain-containing protein 000295_292
DUF5590 domain-containing protein	DUF5590 domain-containing protein	DUF5590 domain-containing protein		DUF5590 domain-containing protein 001885_1821
DUF916 and DUF3324 domain-containing protein	DUF916 and DUF3324 domain-containing protein	DUF916 and DUF3324 domain-containing protein		DUF916 and DUF3324 domain-containing protein 001691_1630				X
6	6	6	4	6

## Sheet: E faecalis
JH2-2 (166)	OG1RF (134)	V583	Nucpred (>0.6)	NucImport (Import)	NucImport (NLS)	SignalP
ABC transporters and related proteins
ABC transporter ATP-binding/permease	ABC superfamily ATP binding cassette transporter, ABC protein	ABC transporter, ATP-binding/permease protein 82303.1
ABC transporter permease 20548.1	ABC superfamily ATP binding cassette transporter, membrane protein	ABC transporter, permease protein 81963.1
ABC transporter permease 21743.1	ATP-binding protein	glycine betaine/L-proline ABC transporter, glycine betaine/L-proline-binding/permease protein 82350.1
glycine betaine/L-proline ABC transporter glycine betaine/L-proline-binding/permease	glycine betaine/carnitine/choline ABC superfamily ATP binding cassette transporter	spermidine/putrescine ABC transporter, permease protein 82358.1
spermidine/putrescine ABC transporter permease 21002.1	multidrug resistance ABC superfamily ATP binding cassette transporter, membrane protein	spermidine/putrescine ABC transporter, permease protein 82359.1
spermidine/putrescine ABC transporter permease 21003.1	spermidine/putrescine ABC superfamily ATP binding cassette transporter, membrane protein 94709.1
	spermidine/putrescine ABC superfamily ATP binding cassette transporter, membrane protein 94710.1
	sugar ABC superfamily ATP binding cassette transporter, membrane protein
6	8	5
Other transporters and exporters
amino acid transporter	MOP superfamily multidrug/oligosaccharidyl-lipid/polysaccharide flippase transporter	C4-dicarboxylate transporter, putative 79983.1
ascorbate-specific PTS system enzyme IIC	PTS family ascorbate porter, IIC component	cation transporter 82269.1
C4-dicarboxylate transporter	Trk family potassium (K+) transporter, membrane protein	putative transport protein SgaT protein 80927.1
cation transporter
4	3	3
DNA and RNA metabolism
16S rRNA (-N3)-methyltransferase	16S rRNA methyltransferase GidB	ATP-dependent RNA helicase, DEAD/DEAH box family 81168.1	0.76	0.991	0.748
DEAD-box ATP dependent DNA helicase 23407.1	ATP-dependent RNA helicase DeaD	ATP-dependent RNA helicase, DEAD/DEAH box family 80658.1
DEAD-box ATP dependent DNA helicase 24581.1	DEAD/DEAH box family ATP-dependent RNA helicase 93429.1	ATP-dependent RNA helicase, DEAD/DEAH box family 80814.1	0.66	0.988
DEAD-box ATP dependent DNA helicase 24741.1	DEAD/DEAH box family ATP-dependent RNA helicase 93852.1	DNA gyrase, B subunit 79890.1
DNA gyrase subunit B	DHH family protein	DNA primase domain protein 82636.1
DNA topoisomerase 1	DNA mismatch repair protein MutS	DNA repair protein RecO, putative 82128.1
DNA topoisomerase 4 subunit B	DNA mismatch repair protein MutS2	DNA topoisomerase I 81428.1
DNA topoisomerase III	DNA topoisomerase (ATP-hydrolyzing) ParE	DNA topoisomerase III 81797.1	0.67
DNA-3-methyladenine glycosylase	DNA topoisomerase (ATP-hydrolyzing) subunit B	DNA topoisomerase IV, B subunit 81398.1
DNA-directed RNA polymerase subunit omega	DNA topoisomerase TopA	DNA-3-methyladenine glycosylase 81724.1
DNA-directed RNA polymerase, delta subunit	DNA topoisomerase TopB	DnaD domain protein 81863.1
group II intron reverse transcriptase/maturase	DNA-3-methyladenine glycosylase	DnaD domain protein 82531.1
ribonuclease R	DNA-directed RNA polymerase sigma subunit RpoE	DNA-directed RNA polymerase, delta subunit, putative 80946.1
ribosomal RNA small subunit methyltransferase G	DNA-directed RNA polymerase subunit omega	DNA-directed RNA polymerase, omega subunit 82805.1	0.63	0.98	0.825
ribosomal RNA small subunit methyltransferase H	excision endonuclease subunit UvrA	excinuclease ABC, subunit A 80580.1
RNA methyltransferase, TrmH family, group 3	ribosomal large subunit pseudouridine synthase	group II intron reverse transcriptase maturase 82051.1	0.79	0.899	0.70
UvrABC system protein A	S1 RNA-binding domain protein	ParB-like nuclease domain protein 82013.1	0.64	0.876	0.634
	ribonuclease R	ribonuclease BN, putative 81931.1
	RNA methyltransferase	ribonuclease R 82326.1
		RNA methyltransferase, TrmH family 79929.1
		S1 RNA-binding domain protein 80127.1
17	19	21
Hypothetical proteins
hypothetical protein O994_00077	hypothetical protein OG1RF_10022	conserved hypothetical protein (plasmid) 83104.1				X
hypothetical protein O994_00077	hypothetical protein OG1RF_10078	conserved hypothetical protein (plasmid) 83026.1
hypothetical protein O994_00098	hypothetical protein OG1RF_10658	conserved hypothetical protein (plasmid) 83029.1	0.60
hypothetical protein O994_00103	hypothetical protein OG1RF_10659	conserved hypothetical protein (plasmid) 83039.1
hypothetical protein O994_00133	hypothetical protein OG1RF_10732	conserved hypothetical protein TIGR00006 80795.1
hypothetical protein O994_00247	hypothetical protein OG1RF_10814	conserved hypothetical protein TIGR00023 81421.1
hypothetical protein O994_00264	hypothetical protein OG1RF_10827	conserved hypothetical protein TIGR00046 81721.1
hypothetical protein O994_00311	hypothetical protein OG1RF_10884	conserved hypothetical protein TIGR00053 80365.1
hypothetical protein O994_00340	hypothetical protein OG1RF_10959	hypothetical protein EF_0024
hypothetical protein O994_00351	hypothetical protein OG1RF_10972	hypothetische protein EF_0052
hypothetical protein O994_00356	hypothetical protein OG1RF_11001	hypothetical protein EF_0136
hypothetical protein O994_00364	hypothetical protein OG1RF_11588	hypothetical protein EF_0152
hypothetical protein O994_00445	hypothetical protein OG1RF_11722	hypothetical protein EF_0154				X
hypothetical protein O994_00477	hypothetical protein OG1RF_11815	hypothetical protein EF_0318
hypothetical protein O994_00520, partial	hypothetical protein OG1RF_12015	hypothetical protein EF_0489
hypothetical protein O994_00575	hypothetical protein OG1RF_12064	hypothetical protein EF_050
hypothetical protein O994_00662	hypothetical protein OG1RF_12143	hypothetical protein EF_0500
hypothetical protein O994_00663	hypothetical protein OG1RF_12198	hypothetical protein EF_0605
hypothetical protein O994_00851	hypothetical protein OG1RF_12213	hypothetical protein EF_0662				X
hypothetical protein O994_00929	hypothetical protein OG1RF_12299	hypothetical protein EF_0931
hypothetical protein O994_00942	hypothetical protein OG1RF_12408	hypothetical protein EF_0932
hypothetical protein O994_00971	hypothetical protein OG1RF_12445	hypothetical protein EF_0967
hypothetical protein O994_01011	hypothetical protein OG1RF_12450	hypothetical protein EF_0999
hypothetical protein O994_01110	hypothetical protein OG1RF_12471	hypothetical protein EF_1105
hypothetical protein O994_01206	hypothetical protein OG1RF_12539	hypothetical protein EF_1187	0.60
hypothetical protein O994_01551		hypothetical protein EF_1229	0.77
hypothetical protein O994_01600		hypothetical protein EF_1272
hypothetical protein O994_01625		hypothetical protein EF_1437
hypothetical protein O994_01711		hypothetical protein EF_1448
hypothetical protein O994_01729		hypothetical protein EF_1487
hypothetical protein O994_01805		hypothetical protein EF_1580
hypothetical protein O994_01909		hypothetical protein EF_1875
hypothetical protein O994_02039		hypothetical protein EF_1897	0.72
hypothetical protein O994_02131		hypothetical protein EF_1925
hypothetical protein O994_02181		hypothetical protein EF_2027
hypothetical protein O994_02261		hypothetical protein EF_2038
hypothetical protein O994_02317		hypothetical protein EF_2107
hypothetical protein O994_02332		hypothetical protein EF_2109
hypothetical protein O994_02643		hypothetical protein EF_2113
hypothetical protein O994_02719, partial		hypothetical protein EF_2127
hypothetical protein O994_02753		hypothetical protein EF_2244
hypothetical protein O994_02812		hypothetical protein EF_2277
		hypothetical protein EF_2307	0.73
		hypothetical protein EF_2319
		hypothetical protein EF_2321
		hypothetical protein EF_2404
		hypothetical protein EF_2521				X
		hypothetical protein EF_2538
		hypothetical protein EF_2643
		hypothetical protein EF_2695	0.80
		hypothetical protein EF_2784				X
		hypothetical protein EF_2814
		hypothetical protein EF_2824
		hypothetical protein EF_2825
		hypothetical protein EF_2837
		hypothetical protein EF_2896
		hypothetical protein EF_2900
		hypothetical protein EF_2913
		hypothetical protein EF_2937
		hypothetical protein EF_2946
		hypothetical protein EF_2987				X
		hypothetical protein EF_3019				X
		hypothetical protein EF_3071
		hypothetical protein EF_3146	0.65	0.944	0.637
		hypothetical protein EF_3177
		hypothetical protein EF_3182				X
		hypothetical protein EF_3205
		hypothetical protein EF_3251				X
		hypothetical protein EF_A0026 (plasmid)
		hypothetical protein EF_A0031 (plasmid)	0.80			X
		hypothetical protein EF_A0075 (plasmid)
		hypothetical protein EF_B0044 (plasmid)
42	25	72
Metabolic enzymes
5'-nucleotidase, partial	5'-nucleotidase	cell-envelope associated acid phosphatase 82913.1
cell-envelope associated acid phosphatase	acyl-ACP family thioesterase	chorismate synthase 81351.1
chorismate synthase	beta-lactam resistance factor	cytidine/deoxycytidylate deaminase family protein 81937.1
cytidine/deoxycytidylate deaminase	beta-lactamase	glycosyl transferase, group 2 family protein 81912.1
glycosyl transferase, group 2 family protein 21694.1	chorismate synthase	glycosyl transferase, group 2 family protein 82207.1
glycosyl transferase, group 2 family protein 21913.1	cytidine/deoxycytidylate deaminase	glycosyl transferase, group 4 family protein 81930.1
glycosyl transferase, group 4 family protein	group 2 glycosyl transferase	methyltransferase, putative 80512.1
pyruvate:ferredoxin (flavodoxin) oxidoreductase	phospho-N-acetylmuramoyl-pentapeptide-transferase	peptidase, M23/M37 family 82044.1	0.86	0.99	0.80
secreted lipase	pyruvate:ferredoxin oxidoreductase	pyruvate ferredoxin/flavodoxin oxidoreductase family protein 81890.1
tRNA (guanine-N(7)-)-methyltransferase	S-adenosyl-methyltransferase MraW	secreted lipase, putative 82742.1				X
UDP-N-acetylenolpyruvoylglucosamine reductase	secreted lipase	MurB family protein 82205.1
	tRNA (guanine-N(7)-)-methyltransferase
	RsmE family RNA methyltransferase
11	13	11
Cell wall, envelope and peptidoglycan-related proteins
autolysin	cell wall lysis protein	autolysin 80613.1				X
cell wall surface anchor protein 20449.1	cell wall surface anchor family protein 94611.1	cell wall surface anchor family protein 82221.1				X
cell wall surface anchor protein 21224.1	cell wall surface anchor family protein 94938.1	cell wall surface anchor family protein 82656.1				X
FemAB family protein	cell wall surface anchor family protein 95245.1	cell wall surface anchor family protein 82979.1				X
penicillin-binding protein	cell-envelope associated acid phosphatase	FemAB family protein 82366.1
penicillin-binding protein 1A	fibronectin binding protein A	penicillin-binding protein 1A 80948.1	0.64	0.979
sortase 23129.1	FtsK/SpoIIIE family cell division protein	penicillin-binding protein, putative 80564.1
sortase 25921.1	penicillin-binding protein 1A	sortase family protein 80894.1	0.65			X
	sortase
	murein hydrolase regulator LrgA
	conjugative transposon membrane protein
8	11	8
DNA/genome mobilization and mobile elements
conjugative transposon protein 20761.1	conjugative transposon protein	chromosome partitioning protein ParB family 82963.1
conjugative transposon protein 23863.1	PFL4705 family integrating conjugative element protein	conjugal transfer protein, putative 80032.1
conjugative transposon protein 23865.1	plasmid partition ParB protein	conjugal transfer protein, putative 82230.1
integrase 20827.1	recombination protein O	conserved domain protein (plasmid) 83111.1	0.62
integrase 21227.1	recombination protein U	conserved domain protein (plasmid) 83117.1	0.74
integrase 21237.1	transposase	conserved domain protein (plasmid) 83124.1
integrase 21379.1	csn1 family CRISPR-associated protein	excisionase, putative 80172.1
integrase 23200.1		site-specific recombinase, phage integrase family 81984.1	0.77	0.71	0.632
integrase 23245.1		site-specific recombinase, phage integrase family 80333.1	0.60	0.891
integrase 23344.1		site-specific recombinase, resolvase family (plasmid) 83147.1
integrase 23503.1		SNF2 domain protein 80193.1
integrase 24569.1		terminase, large subunit, putative 82516.1
integrase 24582.1		traE protein, putative 82046.1	0.70
integrase 24593.1		transposase, putative 80721.1	0.87	0.934
integrase 24605.1		repS protein, putative (plasmid) 83092.1	0.71
integrase 25280.1		recombination protein U 80949.1
integrase 25299.1
integrase 25336.1
integrase 25406.1
integrase 25801.1
integrase 25951.1
IS605 OrfB family transposase
ParB family chromosome partitioning protein
phage integrase
recombination protein U
transposase
transposase
27	7	16
Cellular and surface structure proteins
cell division protein FtsK	cytosolic protein YlxR	cell division protein FtsQ 80801.1	0.75
cell division protein FtsQ	ErfK/YbiS/YcfS/YnhG family protein	cell division protein, FtsK/SpoIIIE family 81787.1
cell division protein sepF	Oxa1 family cytochrome oxidase biogenesis protein	fibronectin/fibrinogen-binding protein, putative 81045.1	0.77
ErfK/YbiS/YcfS/YnhG family protein	ribosome-associated GTPase EngA	gram positive anchor protein, putative 80591.1				X
fibronectin/fibrinogen-binding protein	signal peptidase I	surface exclusion protein PrgA (plasmid) 83101.1	0.77	0.915		X
HlyD family secretion protein	VanZ like family protein	surface protein PrgC (plasmid) 83103.1				X
membrane protein	von Willebrand factor domain LPTXG domain protein	vrlI protein, putative 81217.1
membrane protein oxaA	YaiI/YqxD family protein	pheromone cCF10 pre-cursor/lipoprotein, 60 kDa 82996.1				X
preprotein translocase subunit YidC	YihY family protein	membrane protein, putative 79914.1				X
VanZ family protein	YitT family protein	membrane protein, putative 80354.1	0.81			X
vrlI protein	cell division protein FtsQ	membrane protein, putative 80999.1
YitT family protein		membrane protein, putative 81630.1	0.68			X
		membrane protein, putative 81910.1
		membrane protein, putative 82006.1	0.73			X
		membrane protein, putative 82229.1
		membrane protein, putative 82959.1
		YaiI/YqxD family protein 80654.1
		YitT family protein 80966.1
		LrgA family protein 82867.1
		signal peptidase I 80666.1
12	11	20
Signal transduction, regulation and stress response
AraC family transcriptional regulator	AraC family transcriptional regulator	abortive phage resistance protein, putative 82909.1
chaperone dnaJ	chaperone DnaJ	dnaJ protein 81102.1
cro/CI family transcriptional regulator 20819.1	cro/CI family TPR domain transcriptional regulator	galactose operon repressor galR 80874.1
cro/CI family transcriptional regulator 24607.1	cro/CI family transcriptional regulator 92752.1	glucose-inhibited division protein B 82965.1
GTPase Der	cro/CI family transcriptional regulator 93289.1	GTPase, putative 81336.1
GTP-binding protein TypA/BipA	galactose operon repressor GalR	GTP-binding protein LepA 82077.1
LacI family transcriptional regulator	mannitol operon transcriptional antiterminator	GTP-binding protein TypA 82178.1
MsrC protein	response regulator	helix-turn-helix protein, iron-dependent repressor family 80414.1
MutS2 family protein	transcriptional regulator	msrC protein, putative 81204.1
MutS2 protein	GTP-binding protein LepA	MutS2 family protein 81195.1
signal recognition particle protein	GTP-binding protein TypA/BipA	MutS2 family protein 82661.1	0.73
transcriptional regulator 21307.1	signal recognition particle protein	transcriptional regulator, AraC family 81148.1
transcriptional regulator 21818.1	UIT3 family protein	transcriptional regulator, PSR protein 81356.1	0.77	0.809	0.762
transcriptional regulator 23599.1	stage III sporulation protein J	transcriptional regulator, putative 80267.1
transcriptional regulator Cro/CI family protein		transcriptional regulator, Cro/CI family 79951.1
		transcriptional regulator, Cro/CI family 80004.1
		transcriptional regulator, Cro/CI family 80683.1	0.75
		transcriptional regulator, Cro/CI family 82642.1	0.61
		signal recognition particle protein 81476.1
15	14	19
Ribosome, translation and rRNA-related proteins
23S rRNA pseudouridine synthase D	30S ribosomal protein S11	ribosomal protein L15 80094.1
30S ribosomal protein S11	30S ribosomal protein S12	ribosomal protein L16 80082.1
30S ribosomal protein S12	30S ribosomal protein S13	ribosomal protein L18 80091.1	0.70	0.932
30S ribosomal protein S13	30S ribosomal protein S18	ribosomal protein L19 81650.1
30S ribosomal protein S18	30S ribosomal protein S21	ribosomal protein L2 80078.1
30S ribosomal protein S21	30S ribosomal protein S9	ribosomal protein L20 80724.1	0.61	0.988	0.654
30S ribosomal protein S9	30S ribosomal protein S9	ribosomal protein L21 80775.1
50S ribosomal protein	50S ribosomal protein L15	ribosomal protein L23 80077.1
50S ribosomal protein L15	50S ribosomal protein L16	ribosomal protein L32 80386.1
50S ribosomal protein L16	50S ribosomal protein L18	ribosomal protein L32 80422.1
50S ribosomal protein L18	50S ribosomal protein L19	ribosomal protein L32 80851.1
50S ribosomal protein L19	50S ribosomal protein L2	ribosomal protein L33 80424.1
50S ribosomal protein L2	50S ribosomal protein L20	ribosomal protein L34 82998.1	0.85	0.99	0.64
50S ribosomal protein L20	50S ribosomal protein L21	ribosomal protein L35 80723.1
50S ribosomal protein L21	50S ribosomal protein L23	ribosomal protein L4 80076.1
50S ribosomal protein L23	50S ribosomal protein L32	ribosomal protein L6 80090.1
50S ribosomal protein L34	50S ribosomal protein L34	ribosomal protein S11 80100.1
50S ribosomal protein L35	50S ribosomal protein L35	ribosomal protein S12 80068.1
50S ribosomal protein L4	50S ribosomal protein L6	ribosomal protein S13 80099.1
50S ribosomal protein L6	ribosomal protein L4/L1 family protein	ribosomal protein S18 79894.1
elongation factor 4	translation initiation factor IF2	ribosomal protein S21 82135.1	0.84	0.998	0.932
S1 RNA-binding protein	translation initiation factor IF3	ribosomal protein S9 82899.1
translation initiation factor IF-2		translation initiation factor IF-2 81067.1
translation initiation factor IF-3		translation initiation factor IF-3 80722.1
24	22	24
Domain of unknown function
	protein of hypothetical function DUF896
0	1	0

## Sheet: K pneumoniae
ATCC 43816 (147)	RJF293 (153)	KP3 (175)	KP6 (168)	KP1 (199)	NucPred (>0.6)	NucImport (Import)	NucImport (NLS)	SignalP
ABC transporters and related proteins
ABC transporter ATP-binding protein	ABC transporter ATP-binding protein	ABC transporter ATP-binding protein	ABC transporter ATP-binding protein	ABC transporter ATP-binding protein 004381_4272
phosphate ABC transporter permease PstA		ABC-F type ribosomal protection protein Msr(E)	macrolide ABC transporter ATP-binding protein/permease MacB	phosphate ABC transporter permease PstA 002593_2549
		phosphate ABC transporter permease PstA	phosphate ABC transporter permease PstA
			substrate-binding domain-containing protein
2	1	3	4	2
Other transporters and exporters
EmmdR/YeeO family MATE transporter	aromatic amino acid transporter	EmmdR/YeeO family multidrug/toxin efflux MATE transporter	efflux RND transporter permease subunit	arsenical pump-driving ATPase 000212_212
formate/nitrite transporter family protein	energy transducer TonB	formate/nitrite transporter family protein	EmmdR/YeeO family multidrug/toxin efflux MATE transporter	DedA family protein 000880_872
HlyC/CorC family transporter	fusaric acid resistance protein	HlyC/CorC family transporter	formate/nitrite transporter family protein	EmmdR/YeeO family multidrug/toxin efflux MATE transporter 000695_688
inorganic phosphate transporter PitA	magnesium/cobalt efflux protein	inorganic phosphate transporter PitA	HlyC/CorC family transporter	HlyC/CorC family transporter 001345_1325
multidrug efflux MFS transporter EmrA	MATE family efflux transporter	multidrug efflux MFS transporter periplasmic adaptor subunit EmrA	TonB system transport protein TonB	inorganic phosphate transporter PitA 002299_2258
Na/Pi cotransporter family protein	multidrug transporter	Na/Pi cotransporter family protein	inorganic phosphate transporter PitA	Na/Pi cotransporter family protein 002864_2792
Na+/H+ antiporter	phosphate transporter permease subunit PtsA	permease-like cell division protein FtsX	multidrug efflux MFS transporter periplasmic adaptor subunit EmrA	Na+/H+ antiporter 000687_681
phenylalanine transporter	phosphate transporter PitA	phenylalanine transporter	Na/Pi cotransporter family protein	phenylalanine transporter 003929_3835
TonB system transport protein TonB	PTS cellobiose transporter subunit IIBC	PTS beta-glucoside transporter subunit IIABC	Na+/H+ antiporter	PTS beta-glucoside transporter subunit IIABC 000883_875	0.72	0.971	0.847
DedA family protein	sodium:proton antiporter	DedA family protein	permease-like cell division protein FtsX	TonB system transport protein TonB 005575_5458
		Na+/H+ antiporter	phenylalanine transporter	multidrug efflux MFS transporter periplasmic adaptor subunit EmrA 001402_1381
		arsenical pump-driving ATPase	PTS beta-glucoside transporter subunit IIABC	formate/nitrite transporter family protein 001042_1033
		TonB system transport protein TonB	PTS transporter subunit EIIC
			DedA family protein
10	10	13	14	12
DNA and RNA metabolism
23S rRNA pseudouridine(2604) synthase RluF	AAA family ATPase	23S rRNA pseudouridine(2604) synthase RluF	23S rRNA pseudouridine(2604) synthase RluF	ATP-dependent DNA helicase DinG 004235_4126
23S rRNA pseudouridine(2605) synthase RluB	antitermination protein Q	23S rRNA pseudouridine(2605) synthase RluB	23S rRNA pseudouridine(2605) synthase RluB	ATP-dependent RNA helicase DeaD 002003_1969
ATP-dependent DNA helicase DinG	ATP-dependent RNA helicase RhlB	ATP-dependent DNA helicase DinG	ATP-dependent DNA helicase DinG	ATP-dependent RNA helicase RhlB 002745_2690
ATP-dependent RNA helicase DeaD	ATP-dependent RNA helicase RhlE	ATP-dependent RNA helicase DeaD	ATP-dependent RNA helicase RhlB	ATP-dependent RNA helicase RhlE 004234_4125	0.61	0.992	0.706
ATP-dependent RNA helicase RhlB	ATP-dependent RNA helicase SrmB	ATP-dependent RNA helicase RhlB	ATP-dependent RNA helicase RhlE	ATP-dependent RNA helicase SrmB 001310_1294	0.66	0.993	0.762
ATP-dependent RNA helicase RhlE	DEAD/DEAH box helicase	ATP-dependent RNA helicase RhlE	ATP-dependent RNA helicase SrmB	DNA topoisomerase (ATP-hydrolyzing) subunit B 002558_2514
ATP-dependent RNA helicase SrmB	DNA gyrase subunit B	ATP-dependent RNA helicase SrmB	DEAD/DEAH family ATP-dependent RNA helicase	DNA topoisomerase III 004619_4506
RNA chaperone ProQ	DNA topoisomerase I subunit omega	DEAD/DEAH box helicase	DNA topoisomerase (ATP-hydrolyzing) subunit B	DNA topoisomerase IV subunit B 001835_1803
DNA topoisomerase (ATP-hydrolyzing) subunit B	DNA topoisomerase III	DNA damage-inducible protein D	DNA topoisomerase III	DNA translocase FtsK 004329_4220	0.78	0.985
DNA topoisomerase III	DNA topoisomerase IV subunit B	DNA topoisomerase (ATP-hydrolyzing) subunit B	DNA topoisomerase IV subunit B	DNA-binding protein 000221_221
DNA topoisomerase IV subunit B	DNA-binding protein	DNA topoisomerase III	DNA translocase FtsK	DNA-binding protein StpA 001386_1365
DNA translocase FtsK	DNA-binding protein (plasmid) 27879.1	DNA topoisomerase IV subunit B	excinuclease ABC subunit UvrB	excinuclease ABC subunit UvrB 004208_4099
DNA-binding protein	DNA-binding protein (plasmid) 27905.1	DNA translocase FtsK	excinuclease ABC subunit UvrC	excinuclease ABC subunit UvrC 000657_654
excinuclease ABC subunit B	excinuclease ABC subunit B	DNA-binding protein	exodeoxyribonuclease VII large subunit	exodeoxyribonuclease VII large subunit 001194_1178	0.65	0.937	0.605
excinuclease ABC subunit UvrC	excinuclease ABC subunit C	DNA-binding protein StpA	ribonuclease E	N-6 DNA methylase 000268_268	0.72
exodeoxyribonuclease VII large subunit	exodeoxyribonuclease VII large subunit	exodeoxyribonuclease VII large subunit	ribonuclease P protein component	phage N-6-adenine-methyltransferase 000394_394
polynucleotide adenylyltransferase PcnB	exoribonuclease R	group II intron reverse transcriptase/maturase	ribonuclease R	polynucleotide adenylyltransferase PcnB 003490_3406	0.63	0.847	0.759
ribonuclease P protein component	poly(A) polymerase I	recombinase family protein 001137_1091	RNA chaperone ProQ	replication endonuclease 001910_1877
ribonuclease R	ribonuclease E	recombinase family protein 005655_5533	single-stranded DNA-binding protein	ribonuclease E 004484_4371	0.78	0.979	0.666
RNA-binding transcriptional accessory protein	RNA chaperone ProQ	recombinase family protein 005678_5556	tRNA adenosine(34) deaminase TadA	ribonuclease P protein component 002563_2519
tRNA adenosine(34) deaminase TadA	RNA-binding transcriptional accessory protein	ribonuclease E	tRNA/rRNA methyltransferase	ribonuclease R 003049_2973
tRNA/rRNA methyltransferase	tRNA adenosine(34) deaminase TadA	ribonuclease P protein component	type I DNA topoisomerase	single-stranded DNA-binding protein 000138_138
type I DNA topoisomerase		ribonuclease R	polynucleotide adenylyltransferase PcnB	single-stranded DNA-binding protein 000441_441
		RNA chaperone ProQ	DNA-binding protein	type I DNA topoisomerase 004687_4574
		Rpn family recombination-promoting nuclease/putative transposase	DNA-binding protein StpA	RNA chaperone ProQ 000588_588	0.62	0.686
		Tn3 family transposase		tRNA adenosine(34) deaminase TadA 001239_1223
		tRNA adenosine(34) deaminase TadA		tRNA/rRNA methyltransferase 001313_1297
		tRNA/rRNA methyltransferase
		type I DNA topoisomerase
		polynucleotide adenylyltransferase PcnB
		excinuclease ABC subunit UvrB
		excinuclease ABC subunit UvrC
23	22	32	25	27
Hypothetical proteins
hypothetical protein IT767_03035	hypothetical protein RJF2_01285	hypothetical protein 000404_392	hypothetical protein 000008_8	hypothetical protein 434_434	0.60	0.979	0.812
hypothetical protein IT767_03870	hypothetical protein RJF2_02120	hypothetical protein 001742_1685	hypothetical protein 001886_1830	hypothetical protein 000266_266	0.63
hypothetical protein IT767_06325	hypothetical protein RJF2_02475	hypothetical protein 003139_3051	hypothetical protein 003042_2961	hypothetical protein 000278_278
hypothetical protein IT767_08990	hypothetical protein RJF2_03310	hypothetical protein 003215_3125	hypothetical protein 003195_3114	hypothetical protein 000334_334
hypothetical protein IT767_10150	hypothetical protein RJF2_04875	hypothetical protein 004381_4281	hypothetical protein 003242_3161	hypothetical protein 233_233	0.83	0.699
hypothetical protein IT767_11165	hypothetical protein RJF2_05990	hypothetical protein 004825_4713	hypothetical protein 004231_4141	hypothetical protein 000531_531
hypothetical protein IT767_13185	hypothetical protein RJF2_06495	hypothetical protein 004998_4881	hypothetical protein 005315_5202	hypothetical protein 000744_736
hypothetical protein IT767_13645	hypothetical protein RJF2_07950	hypothetical protein 005088_4970		hypothetical protein 001978_1945
hypothetical protein IT767_16765	hypothetical protein RJF2_08665	hypothetical protein 005640_5518		hypothetical protein 002467_2423
hypothetical protein IT767_22580	hypothetical protein RJF2_09130			hypothetical protein 003796_3703
	hypothetical protein RJF2_09260			hypothetical protein 005214_5101
	hypothetical protein RJF2_10230
	hypothetical protein RJF2_11510
	hypothetical protein RJF2_11525
	hypothetical protein RJF2_12095
	hypothetical protein RJF2_13835
	hypothetical protein RJF2_13885
	hypothetical protein RJF2_15345
	hypothetical protein RJF2_15665
	hypothetical protein RJF2_15845
	hypothetical protein RJF2_17225
	hypothetical protein RJF2_17460
	hypothetical protein RJF2_18255
	hypothetical protein RJF2_21540
	hypothetical protein RJF2_22440
	hypothetical protein RJF2_25785
	hypothetical protein RJF2_25895
10	27	9	7	11
Metabolic enzymes
4-alpha-glucanotransferase	4-alpha-glucanotransferase	4-alpha-glucanotransferase	4-alpha-glucanotransferase	(2E,6E)-farnesyl-diphosphate-specific ditrans,polycis-undecaprenyl-diphosphate synthase 003537_3453
aminoacyl-tRNA hydrolase	bifunctional acetaldehyde-CoA/alcohol dehydrogenase	bifunctional acetaldehyde-CoA/alcohol dehydrogenase	bifunctional acetaldehyde-CoA/alcohol dehydrogenase	4-alpha-glucanotransferase 002225_2184
bifunctional acetaldehyde-CoA/alcohol dehydrogenase	cupin	bifunctional glycosyl transferase/transpeptidase	bifunctional glycosyl transferase/transpeptidase	bifunctional acetaldehyde-CoA/alcohol dehydrogenase 005590_5473
C40 family peptidase	dihydrolipoamide dehydrogenase	C40 family peptidase	C40 family peptidase	C40 family peptidase 005370_5257	0.76	0.925		X
CDP-diacylglycerol--serine O-phosphatidyltransferase	electron transport complex subunit RsxC	cellulose synthase operon protein YhjQ/BcsQ	cellulose synthase operon protein YhjQ/BcsQ	CDP-diacylglycerol--serine O-phosphatidyltransferase 001317_1301
cupin domain-containing protein	endopeptidase	dihydrolipoyl dehydrogenase	dihydrolipoyl dehydrogenase	cellulose synthase operon protein YhjQ/BcsQ 002335_2294
dihydrolipoyl dehydrogenase	formate dehydrogenase	FKBP-type peptidyl-prolyl cis-trans isomerase	fatty acid oxidation complex subunit alpha FadJ	Clp protease ClpP 001258_1242
electron transport complex subunit RsxC	glucosyltransferase MdoH	formate dehydrogenase-N subunit gamma	formate dehydrogenase-N subunit gamma	dihydrolipoyl dehydrogenase 003466_3382
fatty acid oxidation complex subunit alpha FadJ	glycerol-3-phosphate acyltransferase	glycerol-3-phosphate 1-O-acyltransferase PlsY	glycerol-3-phosphate 1-O-acyltransferase PlsY	electron transport complex subunit RsxC 005344_5231
formate dehydrogenase-N subunit gamma	glycosyl transferase	glycosyltransferase family 9 protein	glycosyltransferase family 9 protein	fatty acid oxidation complex subunit alpha FadJ 001037_1028
glucans biosynthesis glucosyltransferase MdoH	lipid A biosynthesis (KDO)2-(lauroyl)-lipid IVA acyltransferase	lysylphosphatidylglycerol synthase domain-containing protein	lysylphosphatidylglycerol synthase domain-containing protein	formate dehydrogenase-N subunit gamma 005244_5131
glycerol-3-phosphate 1-O-acyltransferase PlsY	methyltransferase	NtaA/DmoA family FMN-dependent monooxygenase	NtaA/DmoA family FMN-dependent monooxygenase	glucans biosynthesis glucosyltransferase MdoH 004465_4352
glycosyltransferase family 9 protein	multifunctional fatty acid oxidation complex subunit alpha	peptidase T	peptidase T	glycerol-3-phosphate 1-O-acyltransferase PlsY 001856_1824
lauroyl-Kdo(2)-lipid IV(A) myristoyltransferase	NAD-dependent deacylase	phosphate regulon sensor histidine kinase PhoR	phosphate regulon sensor histidine kinase PhoR	glycosyltransferase family 9 protein 004590_4477
NAD(P)/FAD-dependent oxidoreductase	NADH dehydrogenase	thiamine kinase	sodium-extruding oxaloacetate decarboxylase subunit alpha	lauroyl-Kdo(2)-lipid IV(A) myristoyltransferase 000613_613
NAD-dependent protein deacylase	NADH:ubiquinone reductase (Na(+)-transporting) subunit B	UDP-forming cellulose synthase catalytic subunit	thiamine kinase	lysylphosphatidylglycerol synthase domain-containing protein 004219_4110
NADH:ubiquinone reductase (Na(+)-transporting) subunit B	non-ribosomal peptide synthetase	UDP-N-acetylglucosamine--undecaprenyl-phosphate N-acetylglucosaminephosphotransferase	YgiQ family radical SAM protein	NAD(P)/FAD-dependent oxidoreductase 004507_4394
peptidase T	peptidase T	(2E,6E)-farnesyl-diphosphate-specific ditrans,polycis-undecaprenyl-diphosphate synthase	UDP-N-acetylglucosamine--undecaprenyl-phosphate N-acetylglucosaminephosphotransferase	NAD-dependent protein deacylase 004521_4408
phosphatidylserine/phosphatidylglycerophosphate/cardiolipin...	phosphatidylserine synthase	cupin domain-containing protein	(2E,6E)-farnesyl-diphosphate-specific ditrans,polycis-undecaprenyl-diphosphate synthase	NADH:ubiquinone reductase (Na(+)-transporting) subunit B 003590_3499
protease SohB	protease	yersiniabactin non-ribosomal peptide synthetase HMWP2	cupin domain-containing protein	NtaA/DmoA family FMN-dependent monooxygenase 005273_5160	0.91	0.971	0.613
protoheme IX biogenesis protein HemY	protoheme IX biogenesis protein	FUSC family protein	yersiniabactin non-ribosomal peptide synthetase HMWP2	peptidase T 004538_4425
SDR family oxidoreductase	short-chain dehydrogenase	YgiQ family radical SAM protein	FUSC family protein	protease SohB 004685_4572
thiamine kinase	thiamine kinase	glucans biosynthesis glucosyltransferase MdoH	electron transport complex subunit RsxC	protoheme IX biogenesis protein HemY 002766_2707	0.67
UDP-N-acetylglucosamine--undecaprenyl-phosphate N-acetylgl...	UDP pyrophosphate synthase	CDP-diacylglycerol--serine O-phosphatidyltransferase	glucans biosynthesis glucosyltransferase MdoH	SDR family oxidoreductase 005212_5099
YcaQ family DNA glycosylase	UDP-phosphate N-acetylglucosaminyl 1-phosphate transferase	electron transport complex subunit RsxC	CDP-diacylglycerol--serine O-phosphatidyltransferase	thiamine kinase 004504_4391
YgiQ family radical SAM protein	YgiQ family radical SAM protein	NAD(P)/FAD-dependent oxidoreductase	NAD(P)/FAD-dependent oxidoreductase	FUSC family protein 005361_5248
(2E,6E)-farnesyl-diphosphate-specific ditrans,polycis-undecaprenyl-diphosphate synthase		NAD-dependent protein deacylase	NAD-dependent protein deacylase	UDP-N-acetylglucosamine--undecaprenyl-phosphate N-acetylglucosaminephosphotransferase 002748_2693
yersiniabactin non-ribosomal peptide synthetase HMWP2		NADH:ubiquinone reductase (Na(+)-transporting) subunit B	NADH:ubiquinone reductase (Na(+)-transporting) subunit B	yersiniabactin non-ribosomal peptide synthetase HMWP2 000703_695	0.68	0.628
phosphate regulon sensor histidine kinase PhoR		fatty acid oxidation complex subunit alpha FadJ	protease SohB	YgiQ family radical SAM protein 001825_1793	0.63			X
FUSC family protein		protease SohB	protoheme IX biogenesis protein HemY	cupin domain-containing protein 002900_2828
		protoheme IX biogenesis protein HemY	SDR family oxidoreductase	phosphate regulon sensor histidine kinase PhoR 003714_3622	0.64
		SDR family oxidoreductase
30	26	32	31	31
Cell wall, envelope and peptidoglycan-related proteins
bifunctional glycosyl transferase/transpeptidase	penicillin-binding protein 1B	cell division protein DamX	cell division protein DamX	bifunctional glycosyl transferase/transpeptidase 003514_3430	0.73
cell division protein DamX	cell division protein DamX	cell envelope integrity protein TolA	cell envelope integrity protein TolA	cell division protein DamX 002198_2157	0.91	0.987	0.841
cell division protein FtsX	inner membrane protein YhjD	cytoskeleton protein RodZ	cytoskeleton protein RodZ	cell envelope integrity protein TolA 004148_4047
cell envelope integrity protein TolA	membrane protein insertase YidC	fimbria/pilus outer membrane usher protein	lauroyl-Kdo(2)-lipid IV(A) myristoyltransferase	permease-like cell division protein FtsX 002269_2228
inner membrane protein YhjD		inner membrane protein YhjD	membrane protein insertase YidC	inner membrane protein YhjD 002314_2273
membrane protein insertase YidC		lauroyl-Kdo(2)-lipid IV(A) myristoyltransferase	small membrane protein 002909_2830	membrane protein insertase YidC 002565_2521				X
small membrane protein 34602.1		membrane protein insertase YidC	small membrane protein 003506_3425	small membrane protein 000828_820
small membrane protein 34696.1		small membrane protein 002854_2774	small membrane protein 003833_3752	small membrane protein 004421_4311
small membrane protein 35276.1		small membrane protein 003597_3497	small membrane protein 004614_4516	small membrane protein 004951_4838
small membrane protein 35585.1		small membrane protein 003957_3857	inner membrane protein YhjD	small membrane protein 004960_4847	0.63
small membrane protein 35591.1		small membrane protein 004482_4378		small membrane protein 005298_5185
small membrane protein 36087.1
12	4	11	10	11
DNA/genome mobilization and mobile elements
phage portal protein	integrase	conjugal transfer protein TraG N-terminal domain-containing protein	incFII family plasmid replication initiator RepA 000116_116	fertility inhibition protein FinO 000082_82
recombinase family protein	recombinase XerC	MobH family relaxase	incFII family plasmid replication initiator RepA 000181_181	fertility inhibition protein FinO 000490_490
relaxase/mobilization nuclease domain-containing protein	transposase 25985.1	recombination protein NinG	IS3 family transposase 000033_33	F-type conjugal transfer protein TrbF 000480_480
Rpn family recombination-promoting nuclease/transposase	transposase 27674.1	type VI secretion system tip protein VgrG	IS3 family transposase 000114_114	group II intron reverse transcriptase/maturase 000147_147	0.71
terminase	transposase 27693.1	VirB10/TraB/TrbI family type IV secretion system protein	IS3 family transposase 000678_666	group II intron reverse transcriptase/maturase 000440_440	0.81
tyrosine recombinase XerC	transposase 27705.1	IS3 family transposase 001201_1155	IS3 family transposase 002988_2909	incFII family plasmid replication initiator RepA 000269_269	0.86
tyrosine-type recombinase/integrase	transposase 27753.1	IS3 family transposase 002451_2379	IS3 family transposase 003464_3383	incFII family plasmid replication initiator RepA 000497_497	0.71
	transposase (plasmid) 27784.1	IS30-like element ISAba125 family transposase	IS481 family transposase	IS3 family transposase 000178_178	0.78	0.607
	transposase (plasmid) 27788.1	IS5 family transposase 001271_1225	recombinase family protein 000084_84	IS3 family transposase 004676_4563	0.73	0.881
	transposase (plasmid) 27841.1	IS5 family transposase 005450_5328	recombinase family protein 003439_3358	IS3 family transposase 03167_3090	0.73
	transposase (plasmid) 27981.1	IS5 family transposase 005501_5379	Rpn family recombination-promoting nuclease/putative transposase	IS30-like element ISAba125 family transposase 000040_40	0.90	0.979
	transposase (plasmid) 27985.1	IS5-like element IS903B family transposase	Tn3 family transposase	IS5 family transposase 005707_5585
	transposase (plasmid) 27991.1	ISNCY family transposase	tyrosine recombinase XerC	IS5-like element IS903B family transposase 000164_164	0.63
	transposase (plasmid) 27992.1	ISNCY-like element ISKpn21 family transposase 005399_5277	tyrosine-type recombinase/integrase	IS5-like element IS903B family transposase 000241_241	0.62
		ISNCY-like element ISKpn21 family transposase 005668_5546	VirB10/TraB/TrbI family type IV secretion system protein	IS66-like element ISKpn24 family transposase 000204_204	0.71	0.972	0.774
		NinE family protein	phage terminase large subunit family protein	IS66-like element ISKpn24 family transposase 000274_274	0.71	0.972	0.774
		phage tail tape measure protein	ParB/RepB/Spo0J family partition protein	ISNCY family transposase 000232_232	0.84	0.951	0.671
		tyrosine recombinase XerC	recombination protein NinG	ISNCY-like element ISKpn21 family transposase 000228_228	0.77	0.846	0.623
		tyrosine-type recombinase/integrase	phage tail tape measure protein	ISNCY-like element ISKpn21 family transposase 001056_1046	0.77	0.846	0.623
			phage tail protein	ISNCY-like element ISKpn21 family transposase 005088_4975	0.77	0.846	0.623
			NinE family protein	phage late control D family protein 001876_1843
				phage tail length tape measure family protein 001250_1234
				phage tail protein 001255_1239	0.74	0.962	0.609
				phage terminase large subunit family protein 001261_1245	0.86
				phage virion morphogenesis protein 001891_1858	0.74	0.862	0.629
				recombinase family protein 000036_36
				recombinase family protein 000412_412
				recombinase family protein 004678_4565
				recombinase family protein 005248_5135
				recombinase family protein 005686_5564
				recombinase family protein 005694_5572
				recombination protein NinG 001274_1258
				restriction endonuclease subunit S 003163_3086
				reverse transcriptase family protein 001906_1873
				terminase endonuclease subunit 001899_1866
				tyrosine recombinase XerC 002775_2716
				tyrosine-type recombinase/integrase 000161_161
				tyrosine-type recombinase/integrase 001918_1885
7	14	19	21	38
Cellular and surface structure Proteins
cytoskeleton protein RodZ	cell division protein FtsK	mucoid phenotype synthesis protein RmpD	cellulose biosynthesis cyclic di-GMP-binding regulatory protein BcsB	bacteriocin immunity protein 000273_273
type VI secretion protein VasK	cell division protein FtsX	BMC domain-containing protein		cytoskeleton protein RodZ 001202_1186	0.72
type VI secretion system ImpA family N-terminal domain protein	cytoskeletal protein RodZ			porin OmpK35 004363_4254	0.71	0.932		X
	pilus assembly protein PilZ			VirB10/TraB/TrbI family type IV secretion system protein 000725_717	0.77	0.635
	protein TolA			ImcF-related family protein 004759_4646
	type VI secretion protein
	type VI secretion protein VasK
3	7	2	1	5
Signal transduction, regulation and stress response
acid resistance repetitive basic protein Asr 35197.1	acid-shock protein 25051.1	catabolite repressor/activator	catabolite repressor/activator	AAA family ATPase 000737_729
acid resistance repetitive basic protein Asr 35614.1	acid-shock protein 25471.1	general stress protein	fertility inhibition protein FinO 000121_121	acid resistance repetitive basic protein Asr 004924_4811				X
alternative ribosome-rescue factor A	diguanylate cyclase (plasmid)	H-NS family nucleoid-associated regulatory protein	fertility inhibition protein FinO 000186_186	acid resistance repetitive basic protein Asr 005381_5268				X
catabolite repressor/activator	GTPase activator	LexA regulated protein	general stress protein	beta-lactamase regulator AmpE 003459_3375
general stress protein	heat-shock protein	LysR family transcriptional regulator	H-NS family nucleoid-associated regulatory protein	C2H2-type zinc finger protein 000051_51
helix-turn-helix domain-containing protein	LacI family transcriptional regulator	MurR/RpiR family transcriptional regulator	LacI family DNA-binding transcriptional regulator	catabolite repressor/activator 003430_3346
HigA family addiction module antidote protein	LexA regulated protein	PadR family transcriptional regulator	LexA regulated protein	Der GTPase-activating protein YihI 002635_2587	0.79	0.989	0.608
LacI family DNA-binding transcriptional regulator	PadR family transcriptional regulator	phosphate starvation-inducible protein PhoH	LysR family transcriptional regulator	general stress protein 005217_5104
LexA regulated protein	PAS domain-containing sensor histidine kinase	response regulator	MurR/RpiR family transcriptional regulator	LacI family DNA-binding transcriptional regulator 005113_5000
LysR family transcriptional regulator	signal recognition particle	sensor domain-containing diguanylate cyclase	PadR family transcriptional regulator	LexA regulated protein 004110_4009
PadR family transcriptional regulator	stress-induced bacterial acidophilic repeat motif	sigma-54-dependent Fis family transcriptional regulator	phosphate starvation-inducible protein PhoH	LysR family transcriptional regulator 004483_4370
Der GTPase-activating protein YihI	TetR family transcriptional regulator	TetR/AcrR family transcriptional regulator	response regulator	MurR/RpiR family transcriptional regulator 005484_5368
phosphate starvation-inducible protein PhoH	transcriptional regulator	transcriptional activator MrkH	sigma-54-dependent Fis family transcriptional regulator	PadR family transcriptional regulator 001944_1911
regulator	two-component response regulator DpiA	VasL domain-containing protein	TetR/AcrR family transcriptional regulator	VasL domain-containing protein 005642_5520
response regulator		acid resistance repetitive basic protein Asr 003514_3414	transcriptional activator MrkH	phosphate starvation-inducible protein PhoH 000322_322
sigma-54-dependent Fis family transcriptional regulator		acid resistance repetitive basic protein Asr 003992_3892	VasL domain-containing protein	phosphate starvation-inducible protein PhoH 004447_4337
TetR/AcrR family transcriptional regulator		Tex family protein	acid resistance repetitive basic protein Asr 003479_3398	response regulator 003398_3314
transcriptional activator MrkH		winged helix-turn-helix domain-containing protein	acid resistance repetitive basic protein Asr 003916_3835	sensor domain-containing diguanylate cyclase 000162_162
TrbI/VirB10 family protein		tyrosine-protein phosphatase	Tex family protein	sigma-54-dependent Fis family transcriptional regulator 001379_1358
		Der GTPase-activating protein YihI	winged helix-turn-helix domain-containing protein	TetR/AcrR family transcriptional regulator 002487_2443
		ankyrin repeat domain-containing protein	tyrosine-protein phosphatase	transcriptional activator MrkH 001666_1637	0.74	0.802
			Der GTPase-activating protein YihI	winged helix-turn-helix domain-containing protein 004350_4241	0.61
				Tex family protein 002216_2175
				tyrosine-protein phosphatase 004256_4147	0.66	0.988
19	14	21	22	24
Ribosome, translation and rRNA-related proteins
30S ribosomal protein S11	23S rRNA pseudouridine synthase F	30S ribosomal protein S11	30S ribosomal protein S11	23S rRNA pseudouridine(2604) synthase RluF 002873_2801
30S ribosomal protein S12	23S rRNA pseudouridylate synthase	30S ribosomal protein S12	30S ribosomal protein S12	23S rRNA pseudouridine(2605) synthase RluB 004681_4568
30S ribosomal protein S13	30S ribosomal protein S11	30S ribosomal protein S13	30S ribosomal protein S13	30S ribosomal protein S11 002135_2094
30S ribosomal protein S19	30S ribosomal protein S12	30S ribosomal protein S19	30S ribosomal protein S19	30S ribosomal protein S12 002166_2125
30S ribosomal protein S20	30S ribosomal protein S13	30S ribosomal protein S20	30S ribosomal protein S20	30S ribosomal protein S13 002136_2095
30S ribosomal protein S21	30S ribosomal protein S19	30S ribosomal protein S21	30S ribosomal protein S21	30S ribosomal protein S19 002154_2113
30S ribosomal protein S3	30S ribosomal protein S20	30S ribosomal protein S3	30S ribosomal protein S3	30S ribosomal protein S20 003363_3279
30S ribosomal protein S9	30S ribosomal protein S21	30S ribosomal protein S9	30S ribosomal protein S9	30S ribosomal protein S21 001868_1836
50S ribosomal protein L14	30S ribosomal protein S3	50S ribosomal protein L14	50S ribosomal protein L14	30S ribosomal protein S3 002152_2111
50S ribosomal protein L15	30S ribosomal protein S9	50S ribosomal protein L15	50S ribosomal protein L15	30S ribosomal protein S9 002064_2028
50S ribosomal protein L16	50S ribosomal protein L14	50S ribosomal protein L16	50S ribosomal protein L16	50S ribosomal protein L14 002148_2107
50S ribosomal protein L18	50S ribosomal protein L15	50S ribosomal protein L18	50S ribosomal protein L18	50S ribosomal protein L15 002139_2098
50S ribosomal protein L19	50S ribosomal protein L16	50S ribosomal protein L19	50S ribosomal protein L19	50S ribosomal protein L16 002151_2110
50S ribosomal protein L2	50S ribosomal protein L18	50S ribosomal protein L2	50S ribosomal protein L2	50S ribosomal protein L18 002142_2101
50S ribosomal protein L20	50S ribosomal protein L19	50S ribosomal protein L20	50S ribosomal protein L20	50S ribosomal protein L19 001339_1319
50S ribosomal protein L21	50S ribosomal protein L2	50S ribosomal protein L21	50S ribosomal protein L21	50S ribosomal protein L2 002155_2114
50S ribosomal protein L23	50S ribosomal protein L20	50S ribosomal protein L23	50S ribosomal protein L23	50S ribosomal protein L20 005566_5449
50S ribosomal protein L34	50S ribosomal protein L21	50S ribosomal protein L34	50S ribosomal protein L34	50S ribosomal protein L21 002030_1994
50S ribosomal protein L35	50S ribosomal protein L23	50S ribosomal protein L35	50S ribosomal protein L35	50S ribosomal protein L23 002156_2115
50S ribosomal protein L36	50S ribosomal protein L34	50S ribosomal protein L4	50S ribosomal protein L4	50S ribosomal protein L34 002562_2518
50S ribosomal protein L4	50S ribosomal protein L35	50S ribosomal protein L6	50S ribosomal protein L6	50S ribosomal protein L35 005567_5450
50S ribosomal protein L6	50S ribosomal protein L36	energy-dependent translational throttle protein EttA	energy-dependent translational throttle protein EttA	50S ribosomal protein L4 002157_2116
elongation factor 4	50S ribosomal protein L4	ribosome alternative rescue factor ArfA	ribosome alternative rescue factor ArfA	50S ribosomal protein L6 002143_2102
ribosome biogenesis GTPase Der	50S ribosomal protein L6	ribosome biogenesis factor YjgA	ribosome biogenesis factor YjgA	alternative ribosome rescue aminoacyl-tRNA hydrolase ArfB 003555_3471
ribosome-associated heat shock protein Hsp15	elongation factor 4	ribosome biogenesis GTPase Der	ribosome biogenesis GTPase Der	energy-dependent translational throttle protein EttA 003333_3249
ribosome-associated protein	ribosome biogenesis GTPase Der	ribosome-associated heat shock protein Hsp15	ribosome-associated heat shock protein Hsp15	ribosome alternative rescue factor ArfA 002129_2088
translation initiation factor IF-2	translation initiation factor IF-2	translation elongation factor 4	signal recognition particle protein	ribosome biogenesis factor YjgA 003101_3025
signal recognition particle protein	energy-dependent translational throttle protein EttA	translation initiation factor IF-2	translation elongation factor 4	ribosome biogenesis GTPase Der 001197_1181
energy-dependent translational throttle protein EttA		type B 50S ribosomal protein L36	translation initiation factor IF-2	ribosome-associated heat shock protein Hsp15 002210_2169
YciY family protein		signal recognition particle protein	type B 50S ribosomal protein L36	signal recognition particle protein 001343_1323
		YciY family protein	YciY family protein	translation elongation factor 4 001303_1287
		alternative ribosome rescue aminoacyl-tRNA hydrolase ArfB	alternative ribosome rescue aminoacyl-tRNA hydrolase ArfB	translation initiation factor IF-2 002010_1976
				type B 50S ribosomal protein L36 003813_3720
				YciY family protein 005579_5462	0.61
30	28	32	32	34
Domain of unknown function
UPF0104 family protein		DUF3560 domain-containing protein	LVIVD repeat-containing protein
				DUF3560 domain-containing protein 000140_140
				DUF3560 domain-containing protein 000436_436				X
				DUF6392 family protein 005663_5541
				DUF6651 domain-containing protein 000357_357
1	0	1	1	4

## Sheet: A baumannii
AB5075 (108)	ATCC 19606 (107)	ATCC17978 (121)	Nucpred (>0.6)	NucImport (Import)	NucImport (NLS)	SignalP
ABC transporters and related proteins
ABC transporter, ATP-binding protein	ABC transporter	ATP-binding cassette domain-containing protein 22300.1	0.62
ABC transporter, ATP-binding protein YheS	ATP-binding cassette domain-containing protein	ATP-binding cassette domain-containing protein 22697.1
ABC transporter, ATP-binding protein YjiK	ATP-binding cassette protein, ChvD family	LPS export ABC transporter permease LptF 22520.1
LPS ABC transporter, permease protein LptF	glutathione ABC transporter ATP-binding protein	phosphate ABC transporter permease PstA 24628.1
phosphate ABC transporter, permease protein PstA	LPS export ABC transporter permease LptF
5	5	4
Other transporters and exporters
EamA-like transporter family protein	transporter	DMT family transporter 25345.1
ferrous iron transport protein B
2	1	1
DNA and RNA metabolism
DEAD/DEAH box helicase	antitermination protein NusG	antitermination protein 25831.1
DNA gyrase, B subunit	DEAD/DEAH box helicase	DEAD/DEAH box helicase 25223.1	0.73	0.944
DNA topoisomerase IV, B subunit	DNA binding protein	DNA topoisomerase (ATP-hydrolyzing) subunit B 22297.1
excinuclease ABC, C subunit	DNA gyrase subunit B	DNA topoisomerase IV subunit B 25463.1
poly(A) polymerase	exoribonuclease R	excinuclease ABC subunit UvrC 25738.1	0.73	0.958
protein tex	poly(A) polymerase	polynucleotide adenylyltransferase PcnB 22832.1	0.71	0.935	0.847
replicase family protein	ribonuclease E	ribonuclease P protein component 25720.1
ribonuclease E/G family protein	ribonuclease P protein component	ribonuclease R 23675.1
ribonuclease P protein component	RNA-binding protein	RNA polymerase-binding protein DksA 22537.1
ribonuclease R	topoisomerase IV subunit B	RNA-binding protein 25861.1
RNA polymerase-binding protein DksA	UvrABC system protein C	RNA-binding transcriptional accessory protein 25333.1
transcription termination factor NusG		Rne/Rng family ribonuclease 22666.1	0.77	0.988	0.719
CobQ/CobB/MinD/ParA nucleotide binding domain protein		transcription termination/antitermination protein NusG 22561.1
13	11	13
Hypothetical proteins
hypothetical protein A591_A1925	hypothetical protein HTZ92_0846	hypothetical protein HKO16_00905	0.79
hypothetical protein A591_A2826	hypothetical protein HTZ92_0877	hypothetical protein HKO16_02195				X
2	hypothetical protein HTZ92_0900	hypothetical protein HKO16_02810	0.60	0.948
	hypothetical protein HTZ92_1013	hypothetical protein HKO16_04945
	hypothetical protein HTZ92_1031	hypothetical protein HKO16_05595
	hypothetical protein HTZ92_2130	hypothetical protein HKO16_05645
	hypothetical protein HTZ92_2244	hypothetical protein HKO16_05685
	hypothetical protein HTZ92_2251	hypothetical protein HKO16_05720
	hypothetical protein HTZ92_2256	hypothetical protein HKO16_08130
	hypothetical protein HTZ92_2261	hypothetical protein HKO16_10630
	hypothetical protein HTZ92_2272	hypothetical protein HKO16_10740
	hypothetical protein HTZ92_2373	hypothetical protein HKO16_10820
	hypothetical protein HTZ92_2442	hypothetical protein HKO16_10860	0.69	0.87
	hypothetical protein HTZ92_2975	hypothetical protein HKO16_11480				X
	hypothetical protein HTZ92_3281	hypothetical protein HKO16_11760
	hypothetical protein HTZ92_3287	hypothetical protein HKO16_15625
	hypothetical protein HTZ92_3403	hypothetical protein HKO16_17165	0.60			X
	hypothetical protein HTZ92_3637 (plasmid)	hypothetical protein HKO16_17910
	18	hypothetical protein HKO16_18985	0.63	0.735		X
		hypothetical protein HKO16_19160 (plasmid)
		20
Metabolic enzymes
acyltransferase	acyl-CoA synthetase	bacteriohemerythrin 23049.1
AMP-binding enzyme	acyltransferase	bifunctional molybdenum cofactor biosynthesis protein MoaC/MoaB 24179.1
beta-alanine--pyruvate transaminase	beta-alanine--pyruvate transaminase	crotonase/enoyl-CoA hydratase family protein 22823.1
cytochrome c assembly protein	cobyric acid synthase CobQ	cytochrome c biogenesis protein CcsA 22965.1
dihydroxy-acid dehydratase	cyclopropane-fatty-acyl-phospholipid synthase	dihydroxy-acid dehydratase 22314.1
enoyl-CoA hydratase/isomerase family protein	cytochrome C assembly protein	FAD-dependent 5-carboxymethylaminomethyl-2-thiouridine(34) oxidoreductase MnmC 25074.1
glycerol-3-phosphate O-acyltransferase domain protein	dihydroxy-acid dehydratase	fatty acyl-AMP ligase 25597.1
hemerythrin-like metal-binding domain protein	enoyl-CoA hydratase	glycerol-3-phosphate 1-O-acyltransferase PlsB 25211.1
L-serine ammonia-lyase	esterase	indolepyruvate ferredoxin oxidoreductase family protein 23531.1
peptide deformylase	glycerol-3-phosphate acyltransferase	L-serine ammonia-lyase 23497.1
pseudouridylate synthase	gramicidin S synthase	peptide deformylase 25550.1
putative molybdenum cofactor biosynthesis protein C	hemerythrin	RnfH family protein 23051.1
putative N-acetyltransferase YedL 64811.1	molybdopterin-guanine dinucleotide biosynthesis protein MoaC	rRNA large subunit pseudouridine synthase E 24661.1
putative N-acetyltransferase YedL 64855.1	Oxidoreductase	SCP-2 sterol transfer family protein 22380.1
putative N-acetyltransferase YedL 64869.1	peptide deformylase	YgiQ family radical SAM protein 25537.1	0.61	0.659
putative N-acetyltransferase YedL 65031.1	pseudouridine synthase	1-deoxy-D-xylulose-5-phosphate synthase 25224.1
putative N-acetyltransferase YedL 65164.1	radical SAM protein	AarF/ABC1/UbiB kinase family protein 23826.1	0.69
putative N-acetyltransferase YedL 65210.1	RnfH family ubiquitin	acyltransferase 24919.1
putative N-acetyltransferase YedL 65300.1	SCP-2 sterol transfer family protein	aspartate aminotransferase family protein 24442.1
putative N-acetyltransferase YedL 65318.1	serine dehydratase
putative N-acetyltransferase YedL 65713.1	1-deoxy-D-xylulose-5-phosphate synthase
putative N-acetyltransferase YedL 65869.1
putative N-acetyltransferase YedL 66506.1
putative N-acetyltransferase YedL 66913.1
putative N-acetyltransferase YedL 67411.1
putative N-acetyltransferase YedL 68020.1
putative N-acetyltransferase YedL 68088.1
putative N-acetyltransferase YedL 68107.1
radical SAM protein YgiQ
RnfH family ubiquitin
2-oxoacid:ferredoxin/flavodoxin oxidoreductase, gamma subunit
1-deoxy-D-xylulose-5-phosphate synthase
32	21	19
Cell wall, envelope and peptidoglycan-related proteins
bacteriophage peptidoglycan hydrolase domain protein	cell division protein	cell division protein ZapE 23740.1
sporulation and cell division repeat protein	soluble lytic murein transglycosylase	cell envelope integrity protein 24761.1	0.81	0.898
transglycosylase SLT domain protein		CHAP domain-containing protein 22586.1
		endolytic transglycosylase MltG 24708.1
		lytic transglycosylase domain-containing protein 25542.1				X
		SPOR domain-containing protein 25015.1	0.74	0.89	0.745
3	2	6
DNA/genome mobilization and mobile elements
integrase core domain protein	crossover junction endodeoxyribonuclease RuvC	heteromeric transposase endonuclease subunit TnsA 25497.1
phage late control protein D protein	integrase 70007.1	inovirus-type Gp2 protein 25103.1	0.71	0.619
phage virion morphogenesis protein	integrase 71548.1	IS5 family transposase 22484.1	0.75	0.969	0.696
putative transposase for IS element IS1086	phage head morphogenesis protein	IS5 family transposase 22551.1	0.75	0.969	0.696
resolvase, N-terminal domain protein	resolvase	IS5-like element ISAba12 family transposase 24729.1	0.78	0.96	0.618
site-specific recombinase, phage integrase family	resolvase-like protein	minor capsid protein 23309.1	0.64	0.891	0.633
transposase, IS4 family	site-specific recombinase, phage integrase family	ParA family protein 23713.1
transposase, IS4-lilke family protein	terminase small subunit	recombinase family protein 25489.1
		recombinase family protein (plasmid) 25983.1
		terminase small subunit 23765.1
		transposase 22499.1	0.97	0.9	0.673
		transposase 25496.1	0.98	0.903	0.671
		transposase 25514.1	0.97	0.9	0.673
		transposase family protein 24727.1	0.83
		tyrosine-type recombinase/integrase 25957.1
		crossover junction endodeoxyribonuclease RuvC 23675.1
8	8	16
Cellular and surface structure proteins
putative lipoprotein 65058.1	internalin	energy transducer TonB 23794.1
putative lipoprotein 67517.1	signal peptide protein 69017.1	internalin 24080.1				X
putative protein TolA	signal peptide protein 71309.1	RcnB family protein 25967.1
TonB protein, C-terminal domain protein 66081.1	TonB-dependent receptor 69598.1	TonB family protein 25747.1
TonB protein, C-terminal domain protein 67947.1	TonB-dependent receptor 70873.1	type VI secretion system ATPase TssH 23472.1
type VI secretion ATPase, ClpV1 family	5	5
6
Signal transduction, regulation and stress response
ATPase, AFG1 family	ATPase	AAA family ATPase 23752.1
diguanylate cyclase (GGDEF) domain protein	ATPase AAA	AAA family ATPase 24612.1	0.62
DNA-binding helix-turn-helix protein, partial	ATP-dependent protease	EAL domain-containing protein
DnaJ domain protein	ClpA/B-type chaperone	H-NS histone family protein 22482.1
GHKL domain protein	diguanylate cyclase	H-NS histone family protein 22552.1
GTP-binding protein TypA	DNA-binding helix-turn-helix protein	stress-induced protein 23553.1
heat shock protein 15	DnaK suppressor protein	TetR/AcrR family transcriptional regulator 25684.1
H-NS histone domain protein	heat shock protein 15	7
H-NS histone family protein	high frequency lysogenization protein HflD
AAA domain protein	stress-induced protein
10	transcriptional regulator 70301.1
	Transcriptional regulator 71317.1
	12
Ribosome, translation and rRNA-related proteins
30S ribosomal protein S11	30S ribosomal protein S11	30S ribosomal protein S11 25180.1
30S ribosomal protein S13	30S ribosomal protein S12	30S ribosomal protein S12 23025.1
50S ribosomal protein L4	30S ribosomal protein S13	30S ribosomal protein S13 25181.1
methionine--tRNA ligase	30S ribosomal protein S20	30S ribosomal protein S20 23805.1
ribosomal protein L15	30S ribosomal protein S21	30S ribosomal protein S21 24448.1	0.70	0.986
ribosomal protein L16	30S ribosomal protein S3	30S ribosomal protein S3 25196.1
ribosomal protein L19	50S ribosomal protein L15	30S ribosomal protein S9 25130.1
ribosomal protein L2	50S ribosomal protein L16	50S ribosomal protein L15 25183.1
ribosomal protein L20	50S ribosomal protein L2	50S ribosomal protein L16 25195.1
ribosomal protein L21	50S ribosomal protein L20	50S ribosomal protein L19 25275.1
ribosomal protein L34	50S ribosomal protein L21	50S ribosomal protein L2 25198.1
ribosomal protein L35	50S ribosomal protein L35	50S ribosomal protein L20 22845.1
ribosomal protein L6	50S ribosomal protein L4	50S ribosomal protein L21 24897.1
ribosomal protein S12	50S ribosomal protein L6	50S ribosomal protein L34 25721.1	0.72	0.908	0.611
ribosomal protein S20	elongation factor 4	50S ribosomal protein L35 22844.1
ribosomal protein S21	GTPase Der	50S ribosomal protein L4 25200.1
ribosomal protein S3	GTP-binding protein TypA/BipA	50S ribosomal protein L6 25187.1
ribosomal protein S9	methionine--tRNA ligase	elongation factor 4 24701.1
translation initiation factor IF-2	ribosomal protein L34	energy-dependent translational throttle protein EttA 25326.1
translation initiation factor IF-3, C-terminal domain protein	translation elongation factor P	methionine--tRNA ligase 22953.1
elongation factor 4	translation initiation factor IF-2	ribosome biogenesis GTPase Der 22761.1
21	translation initiation factor IF-3	translation initiation factor IF-2 22610.1
	tRNA (guanine-N(1)-)-methyltransferase	translation initiation factor IF-3 25756.1
	23	translational GTPase TypA 24988.1
		24
Domain of unknown function
PF06966 family protein	YceG-like family	DUF1064 domain-containing protein 24239.1
PF07103 family protein	1	DUF4442 domain-containing protein 22570.1
PF11776 domain protein		DUF559 domain-containing protein 23300.1
PF14539 domain protein		YdaU family protein 23295.1	0.73	0.894	0.668
YcdC family protein		YdaU family protein 24242.1	0.76	0.925	0.691
YceG family protein		YdaU family protein 23751.1
6		6

## Sheet: H pylori
G27 (88)	J99 (103)	26695 (112)	NucPred (>0.6)	NucImport (Import)	NucImport (NLS)	SignalP
ABC transporters and related proteins
iron (III) ABC transporter, periplasmic iron-binding protein	iron ABC transporter substrate-binding protein 82001.1	ATP-binding protein 42648.1
	iron ABC transporter substrate-binding protein 82002.1	iron(III) ABC transporter periplasmic iron-binding protein (ceuE) 42786.1				X
	sugar ABC transporter substrate-binding protein	2
	zinc ABC transporter substrate-binding protein
1	4
Other transporters and exporters
phosphate permease	energy transducer TonB	phosphate permease 42714.1
siderophore-mediated iron transport protein	mechanosensitive ion channel protein	siderophore-mediated iron transport protein (tonB) 42559.1
	phosphate permease	2
	sodium:calcium antiporter 81532.1
	sodium:calcium antiporter 81538.1
	siderophore-mediated iron transporter
2	6
DNA and RNA metabolism
ATP/GTP binding protein	DEAD/DEAH box helicase	bifunctional DNA-directed RNA polymerase subunit beta/beta' 42414.1
ATP-dependent nuclease	DNA gyrase subunit B	DEAD/DEAH box helicase 41471.1	0.62	0.701
ATP-dependent RNA helicase	DNA mismatch repair protein MutS	DNA gyrase subunit B 41720.1
DNA gyrase subunit B	DNA polymerase III subunit alpha	DNA polymerase III subunit alpha 42681.1
DNA mismatch repair protein	DNA-binding protein 81256.1	DNA topoisomerase I (topA) 41659.1	0.62	0.683
DNA polymerase III alpha-subunit	DNA-binding protein 82570.1	DNA-binding protein HU 42047.1
DNA topoisomerase I	excinuclease ABC subunit B	excinuclease ABC subunit B 42326.1
DNA-binding protein HU	GTPase	recombination and DNA strand exchange inhibitor protein 41842.1
DNA-directed RNA polymerase, beta subunit	GTP-binding protein	recombination protein RecB 42776.1
excinuclease ABC subunit B	recombination protein RecB	RNA polymerase sigma factor RpoD 41307.1	0.70	0.972	0.793
GTP-binding membrane protein	ribonuclease J	transcription-repair coupling factor 42764.1	0.66	0.843	0.843
GTP-binding protein	RNA polymerase sigma factor RpoD	16S rRNA m(4)C1402 methyltransferase 41923.1
poly(A) polymerase	transcription-repair coupling factor
RNA polymerase sigma-80 factor	DNA-directed RNA polymerase subunit beta/beta'
transcription-repair coupling factor	16S rRNA methyltransferase	12
15	15
Hypothetical proteins
hypothetical protein HPG27_1013	hypothetical protein YH61_00070	hypothetical protein C694_00300	0.70	0.892
hypothetical protein HPG27_110	hypothetical protein YH61_00205	hypothetical protein C694_00500
hypothetical protein HPG27_1137	hypothetical protein YH61_00695	hypothetical protein C694_00585
hypothetical protein HPG27_117	hypothetical protein YH61_02495	hypothetical protein C694_00595
hypothetical protein HPG27_119	hypothetical protein YH61_02610	hypothetical protein C694_00635				X
hypothetical protein HPG27_139	hypothetical protein YH61_03360	hypothetical protein C694_00640	0.87	0.762		X
hypothetical protein HPG27_1505	hypothetical protein YH61_03990	hypothetical protein C694_00760
hypothetical protein HPG27_171	hypothetical protein YH61_04265	hypothetical protein C694_00920
hypothetical protein HPG27_200	hypothetical protein YH61_04270	hypothetical protein C694_01025	0.78
hypothetical protein HPG27_203	hypothetical protein YH61_04310	hypothetical protein C694_01105
hypothetical protein HPG27_289	hypothetical protein YH61_07315	hypothetical protein C694_01120
hypothetical protein HPG27_292	hypothetical protein YH61_07800	hypothetical protein C694_01565
hypothetical protein HPG27_447	hypothetical protein YH61_07800	hypothetical protein C694_01570
hypothetical protein HPG27_597	hypothetical protein YH61_07965	hypothetical protein C694_01735
hypothetical protein HPG27_621	RDD family protein	hypothetical protein C694_01950				X
hypothetical protein HPG27_664		hypothetical protein C694_02115				X
hypothetical protein HPG27_676		hypothetical protein C694_02170	0.82	0.79
hypothetical protein HPG27_717		hypothetical protein C694_02340
hypothetical protein HPG27_817		hypothetical protein C694_02610	0.78	0.914	0.765	X
hypothetical protein HPG27_920		hypothetical protein C694_02640	0.69
hypothetical protein HPG27_947		hypothetical protein C694_02670				X
hypothetical protein HPG27_958		hypothetical protein C694_03000
		hypothetical protein C694_03410	0.65	0.812		X
		hypothetical protein C694_03710				X
		hypothetical protein C694_04080				X
		hypothetical protein C694_04420	0.60			X
		hypothetical protein C694_04880
		hypothetical protein C694_05110	0.67
		hypothetical protein C694_06145
		hypothetical protein C694_06415	0.67	0.996	0.841
		hypothetical protein C694_06500
		hypothetical protein C694_07285	0.82	0.79
		hypothetical protein C694_07365				X
		hypothetical protein C694_07525				X
		hypothetical protein C694_08125				X
22	15	35
Metabolic enzymes
7,8-dihydro-6-hydroxy methylpterin-pyrophosphokinase	5-formyltetrahydrofolate cyclo-ligase	acetate kinase A/propionate kinase 2 42115.1
amino peptidase a/I	aminopeptidase A	ATP-dependent C1p protease (clpA) 41252.1
ATP-dependent protease 26806.1	ATPase AAA 81374.1	ATP-dependent protease La 42599.1
ATP-dependent protease 28072.1	ATPase AAA 81948.1	catalase 42086.1
catalase	catalase	multifunctional aminopeptidase A 41789.1
ketol-acid reducto isomerase	HAD family hydrolase	oligoendopeptidase F 41687.1	0.75
oligoendopeptidase F	lipopolysaccharide biosynthesis protein	peptide deformylase 42004.1
polypeptide deformylase	Lon protease	phosphotransacetylase (pta) 42117.1
putative undecaprenylpyrophosphate synthase	N-carbomoyl-D-amino acid amidohydrolase	protease 42568.1				X
urease A	oligoendopeptidase F	undecaprenyl pyrophosphate synthase 42436.1
	peptide deformylase	urease subunit alpha 41292.1
	polysaccharide deacetylase	ketol-acid reductoisomerase 41555.1
	succinate--CoA ligase	12
	UDP pyrophosphate synthase
	N-(5'-phosphoribosyl)anthranilate isomerase
10	15
Cell wall, envelope and peptidoglycan-related proteins
carboxyl-terminal protease	cell division protein FtsH	N-acetylmuramoyl-L-alanine amidase 41984.1				X
N-acetylmuramoyl-L-alanine amidase	N-acetylmuramoyl-L-alanine amidase	cell division protein (ftsH) 42282.1
cell division protein
outer membrane protein		2
iron-regulated outer membrane protein
5	2
DNA/genome mobilization and mobile elements
cag pathogenicity island protein 3	cag pathogenicity island protein	IS605 transposase (tnpB) 41657.1	0.77
cag pathogenicity island protein X	plasmid stabilization protein 81234.1	IS605 transposase (tnpB) 42204.1	0.77
	plasmid stabilization protein 81553.1	IS605 transposase (tnpB) 42210.1	0.77
	transposase	IS605 transposase (tnpB) 42307.1	0.77
		IS605 transposase (tnpB) 42757.1	0.77
		transposase-like protein, PS3IS 41636.1	0.68
		type I restriction enzyme M protein 42061.1
		type IIS restriction enzyme M1 protein (mod) 42586.1
2	4	8
Cellular and surface structure proteins
cytotoxin-associated protein A	flagellar motor protein	cag pathogenicity island protein (cag26) 41768.1
plasminogen binding protein	flagellar protein	cag pathogenicity island protein (cag3) 41741.1	0.66			X
putative secreted motility protein	membrane protein 81296.1	cag pathogenicity island protein (cag8) 41748.1	0.73	0.828		X
vacuolating cytotoxin (VacA)-like protein	membrane protein 81635.1	protein VirB4 41674.1	0.76
putative vacuolating cytotoxin(VacA)-like protein 27035.1	membrane protein 82115.1	putative secreted motility protein 42683.1				X
putative vacuolating cytotoxin(VacA)-like protein 27330.1	membrane protein 82447.1	toxin-like outer membrane protein 41513.1				X
virulence factor mviN protein	Sel1 repeat protein	toxin-like outer membrane protein 42134.1
	SurA protein	VirB4-like protein 41660.1	0.84
	toxin	virulence factor MviN protein 42097.1
	toxin outer membrane protein 81179.1
	toxin outer membrane protein 81722.1
	flagellar hook-length control protein	9
7	12
Signal transduction, regulation and stress response
auto phosphorylating histidine kinase	anaphase-promoting protein	histidine kinase CheA 41613.1
histidine kinase sensor protein	chemotaxis protein CheA	response regulator 41920.1
response regulator	chemotaxis protein CheY	response regulator 42233.1	0.74
transcriptional activator of flagella proteins	histidine kinase	signal-transducing protein, histidine kinase (atoS) 41468.1
	sporulation protein	4
	4-hydroxyphenylacetate catabolism regulator HpaA
	CopG family transcriptional regulator
4	7
Ribosome, translation and rRNA-related proteins
ribosomal protein L15	30S ribosomal protein S12	30S ribosomal protein S12 42413.1
ribosomal protein L16	30S ribosomal protein S13	30S ribosomal protein S13 42514.1
ribosomal protein L18	30S ribosomal protein S21	30S ribosomal protein S21 41781.1
ribosomal protein L19	30S ribosomal protein S3	30S ribosomal protein S3 42531.1
ribosomal protein L2	30S ribosomal protein S8	30S ribosomal protein S8 42523.1
ribosomal protein L23	30S ribosomal protein S9	30S ribosomal protein S9 41302.1
ribosomal protein L3	50S ribosomal protein L15	50S ribosomal protein L15 42519.1
ribosomal protein L35	50S ribosomal protein L16	50S ribosomal protein L16 42530.1
ribosomal protein L4	50S ribosomal protein L18	50S ribosomal protein L18 42521.1
ribosomal protein L6	50S ribosomal protein L19	50S ribosomal protein L19 42360.1
ribosomal protein S12	50S ribosomal protein L2	50S ribosomal protein L2 42534.1
ribosomal protein S13	50S ribosomal protein L20	50S ribosomal protein L20 41346.1	0.69	0.961
ribosomal protein S21	50S ribosomal protein L21	50S ribosomal protein L21 41520.1	0.78	0.952
ribosomal protein S3	50S ribosomal protein L23	50S ribosomal protein L23 42535.1
ribosomal protein S8	50S ribosomal protein L3	50S ribosomal protein L3 42537.1
ribosomal protein S9	50S ribosomal protein L32	50S ribosomal protein L32 41420.1
ribosomalprotein L20	50S ribosomal protein L34	50S ribosomal protein L34 42668.1	0.62	0.753
ribosomalprotein L21	50S ribosomal protein L35	50S ribosomal protein L35 41345.1
translation initiation factor IF-2	50S ribosomal protein L4	50S ribosomal protein L4 42536.1
translation initiation factor IF-3	50S ribosomal protein L6	50S ribosomal protein L6 42522.1
	translation initiation factor IF-2	cysteinyl-tRNA ligase 42098.1
	translation initiation factor IF-3	GTP-binding protein LepA 41577.1
	GTP-binding protein LepA	GTP-binding protein TypA 41697.1
		methionyl-tRNA ligase 41640.1
		translation initiation factor IF-2 42261.1
		translation initiation factor IF-3 41344.1
20	23	26
Domain of unknown function
0	0	0
